# Supplementary material for: Differential microRNA profiling of the Marshallese population in Arkansas reveals a higher association with chronic diseases
Source: PLoS One. 2025 Aug 11;20(8):e0329321. doi: 10.1371/journal.pone.0329321 (PMC12338811; doi:10.1371/journal.pone.0329321)
Supplement: S1 Data — (XLSX) [file pone.0329321.s005.xlsx]

## Sheet: TargetScanHuman_8.0
TargetScan8.0__miR-548k.Human.predicted_targets
Target gene	Representative transcript	Gene name	3P-seq tags + 5	Total sites	8mer sites	7mer-m8 sites	7mer-A1 sites	6mer sites	Representative miRNA	Predicted occupancy (low miRNA)	Predicted occupancy (high miRNA)	Predicted occupancy (transfected miRNA)	Cumulative weighted context++ score	Total context++ score	Aggregate PCT
AL441883.1	ENST00000600057.1	Uncharacterized protein	5	2	1	1	0	0	hsa-miR-548k				-0.89	-0.89	N/A
SRP9	ENST00000366838.1	signal recognition particle 9kDa	21	3	2	0	1	1	hsa-miR-548k				-0.85	-1.41	N/A
C1D	ENST00000355848.3	C1D nuclear receptor corepressor	12	3	2	0	1	1	hsa-miR-548k				-0.71	-0.71	N/A
LIN7C	ENST00000278193.2	lin-7 homolog C (C. elegans)	1701	4	1	3	0	1	hsa-miR-548k				-0.68	-0.71	N/A
OCIAD2	ENST00000273860.4	OCIA domain containing 2	344	2	1	1	0	0	hsa-miR-548k				-0.68	-0.72	N/A
FKBP7	ENST00000424785.2	FK506 binding protein 7	645	1	1	0	0	2	hsa-miR-548k				-0.68	-0.69	N/A
IGFL1	ENST00000437936.1	IGF-like family member 1	9	1	1	0	0	0	hsa-miR-548k				-0.67	-0.67	N/A
BCL10	ENST00000370580.1	B-cell CLL/lymphoma 10	2090	4	0	3	1	4	hsa-miR-548k				-0.63	-0.66	N/A
GMPS	ENST00000496455.2	guanine monphosphate synthase	867	3	0	3	0	2	hsa-miR-548k				-0.6	-0.66	N/A
SH2D1A	ENST00000371139.4	SH2 domain containing 1A	5	2	1	0	1	1	hsa-miR-548k				-0.57	-0.57	N/A
EFCAB7	ENST00000371088.4	EF-hand calcium binding domain 7	113	1	1	0	0	0	hsa-miR-548k				-0.56	-0.56	N/A
UBE2B	ENST00000265339.2	ubiquitin-conjugating enzyme E2B	3421	6	0	2	4	2	hsa-miR-548k				-0.56	-0.67	N/A
RNF148	ENST00000447240.1	ring finger protein 148	5	1	1	0	0	0	hsa-miR-548k				-0.55	-0.55	N/A
TBCA	ENST00000306388.6	tubulin folding cofactor A	3605	3	1	0	2	2	hsa-miR-548k				-0.54	-0.54	N/A
LILRA3	ENST00000391744.3	leukocyte immunoglobulin-like receptor, subfamily A (without TM domain), member 3	5	1	1	0	0	0	hsa-miR-548k				-0.53	-0.53	N/A
KB-1980E6.3	ENST00000523572.1	Uncharacterized protein	5	1	1	0	0	0	hsa-miR-548k				-0.53	-0.53	N/A
NUDT2	ENST00000379158.2	nudix (nucleoside diphosphate linked moiety X)-type motif 2	143	1	1	0	0	0	hsa-miR-548k				-0.52	-0.52	N/A
ZNF611	ENST00000543227.1	zinc finger protein 611	7	5	1	4	0	1	hsa-miR-548k				-0.51	-0.51	N/A
GSTA1	ENST00000334575.5	glutathione S-transferase alpha 1	5	1	1	0	0	0	hsa-miR-548k				-0.51	-0.51	N/A
SWI5	ENST00000608796.1	SWI5 recombination repair homolog (yeast)	4252	1	1	0	0	0	hsa-miR-548k				-0.5	-0.5	N/A
PTMA	ENST00000409115.3	prothymosin, alpha	312	1	1	0	0	0	hsa-miR-548k				-0.49	-0.49	N/A
IL22	ENST00000538666.1	interleukin 22	5	1	1	0	0	1	hsa-miR-548k				-0.49	-0.49	N/A
RPS27	ENST00000368567.4	ribosomal protein S27	144	1	1	0	0	0	hsa-miR-548k				-0.48	-0.51	N/A
PRELID1	ENST00000303204.4	PRELI domain containing 1	1203	1	1	0	0	0	hsa-miR-548k				-0.48	-0.48	N/A
ZNF273	ENST00000545510.1	zinc finger protein 273	724	2	1	0	1	1	hsa-miR-548k				-0.46	-0.5	N/A
WNT5A	ENST00000474267.1	wingless-type MMTV integration site family, member 5A	2080	3	0	3	0	1	hsa-miR-548k				-0.46	-0.55	N/A
RAB6B	ENST00000285208.4	RAB6B, member RAS oncogene family	669	2	2	0	0	0	hsa-miR-548k				-0.46	-0.55	N/A
MED28	ENST00000237380.7	mediator complex subunit 28	1483	1	1	0	0	1	hsa-miR-548k				-0.45	-0.46	N/A
SPCS2	ENST00000263672.6	signal peptidase complex subunit 2 homolog (S. cerevisiae)	28	2	2	0	0	2	hsa-miR-548k				-0.45	-0.45	N/A
KDELC1	ENST00000376004.4	KDEL (Lys-Asp-Glu-Leu) containing 1	166	1	1	0	0	0	hsa-miR-548k				-0.44	-0.44	N/A
ZNF239	ENST00000306006.6	zinc finger protein 239	125	2	1	0	1	0	hsa-miR-548k				-0.44	-0.44	N/A
TRIM43	ENST00000272395.2	tripartite motif containing 43	5	1	1	0	0	0	hsa-miR-548k				-0.43	-0.43	N/A
ANGPTL5	ENST00000334289.3	angiopoietin-like 5	5	2	0	1	1	0	hsa-miR-548k				-0.43	-0.43	N/A
ANXA2	ENST00000396024.3	annexin A2	30	2	1	1	0	0	hsa-miR-548k				-0.43	-0.5	N/A
HPRT1	ENST00000298556.7	hypoxanthine phosphoribosyltransferase 1	490	1	1	0	0	0	hsa-miR-548k				-0.43	-0.43	N/A
ORC3	ENST00000392844.3	origin recognition complex, subunit 3	702	2	1	1	0	0	hsa-miR-548k				-0.42	-0.42	N/A
MMP27	ENST00000260229.4	matrix metallopeptidase 27	5	1	1	0	0	0	hsa-miR-548k				-0.42	-0.42	N/A
C11orf82	ENST00000528759.1	chromosome 11 open reading frame 82	579	1	1	0	0	1	hsa-miR-548k				-0.41	-0.41	N/A
GULP1	ENST00000409843.1	GULP, engulfment adaptor PTB domain containing 1	196	5	1	0	4	1	hsa-miR-548k				-0.41	-0.42	N/A
IMPG1	ENST00000369963.3	interphotoreceptor matrix proteoglycan 1	5	4	2	1	1	4	hsa-miR-548k				-0.41	-0.41	N/A
RP11-1102P16.1	ENST00000523987.1	Uncharacterized protein	5	1	1	0	0	1	hsa-miR-548k				-0.41	-0.41	N/A
RNF138	ENST00000261593.3	ring finger protein 138, E3 ubiquitin protein ligase	376	3	1	0	2	2	hsa-miR-548k				-0.41	-0.42	N/A
AC008964.1	ENST00000593965.1		5	1	1	0	0	0	hsa-miR-548k				-0.41	-0.41	N/A
UGT2B17	ENST00000317746.2	UDP glucuronosyltransferase 2 family, polypeptide B17	5	1	1	0	0	0	hsa-miR-548k				-0.41	-0.41	N/A
DYNLRB2	ENST00000568035.1	dynein, light chain, roadblock-type 2	21	1	1	0	0	0	hsa-miR-548k				-0.41	-0.65	N/A
CLEC2B	ENST00000228438.2	C-type lectin domain family 2, member B	12	1	0	1	0	0	hsa-miR-548k				-0.4	-0.4	N/A
TADA1	ENST00000367874.4	transcriptional adaptor 1	160	1	1	0	0	0	hsa-miR-548k				-0.4	-0.4	N/A
IMPA1	ENST00000311489.4	inositol(myo)-1(or 4)-monophosphatase 1	309	3	1	2	0	3	hsa-miR-548k				-0.4	-0.62	N/A
DYX1C1	ENST00000457155.2	dyslexia susceptibility 1 candidate 1	5	1	1	0	0	1	hsa-miR-548k				-0.4	-0.4	N/A
CCDC28B	ENST00000421922.2	coiled-coil domain containing 28B	106	1	1	0	0	0	hsa-miR-548k				-0.39	-0.39	N/A
TEX36	ENST00000368821.3	testis expressed 36	5	1	0	1	0	0	hsa-miR-548k				-0.39	-0.39	N/A
TBC1D3B	ENST00000454519.3	TBC1 domain family, member 3B	5	1	1	0	0	0	hsa-miR-548k				-0.39	-0.39	N/A
EWSR1	ENST00000397938.2	EWS RNA-binding protein 1	8833	1	1	0	0	0	hsa-miR-548k				-0.39	-0.39	N/A
DMRT2	ENST00000259622.6	doublesex and mab-3 related transcription factor 2	5	2	0	2	0	1	hsa-miR-548k				-0.38	-0.38	N/A
ZDHHC20	ENST00000320220.9	zinc finger, DHHC-type containing 20	1486	2	0	1	1	3	hsa-miR-548k				-0.38	-0.38	N/A
COPS5	ENST00000517736.1	COP9 signalosome subunit 5	129	1	1	0	0	0	hsa-miR-548k				-0.38	-0.38	N/A
HIAT1	ENST00000370152.3	hippocampus abundant transcript 1	1473	2	1	1	0	1	hsa-miR-548k				-0.38	-0.38	N/A
SH3BGRL	ENST00000373212.5	SH3 domain binding glutamic acid-rich protein like	2034	2	0	1	1	1	hsa-miR-548k				-0.38	-0.43	N/A
PSPH	ENST00000275605.3	phosphoserine phosphatase	3231	1	1	0	0	1	hsa-miR-548k				-0.38	-0.38	N/A
SCN7A	ENST00000409855.1	sodium channel, voltage-gated, type VII, alpha subunit	5	1	0	1	0	2	hsa-miR-548k				-0.38	-0.38	N/A
GSPT2	ENST00000340438.4	G1 to S phase transition 2	97	1	1	0	0	1	hsa-miR-548k				-0.38	-0.38	N/A
CNOT11	ENST00000289382.3	CCR4-NOT transcription complex, subunit 11	830	1	1	0	0	0	hsa-miR-548k				-0.38	-0.38	N/A
CCNL1	ENST00000295926.3	cyclin L1	161	2	1	0	1	1	hsa-miR-548k				-0.38	-0.39	N/A
CCNG2	ENST00000316355.5	cyclin G2	1056	2	1	0	1	3	hsa-miR-548k				-0.38	-0.38	N/A
DNAJB4	ENST00000370763.5	DnaJ (Hsp40) homolog, subfamily B, member 4	633	8	2	3	3	6	hsa-miR-548k				-0.38	-0.83	N/A
MBIP	ENST00000359527.7	MAP3K12 binding inhibitory protein 1	300	2	0	1	1	1	hsa-miR-548k				-0.38	-0.38	N/A
BEND6	ENST00000370750.2	BEN domain containing 6	11	1	1	0	0	1	hsa-miR-548k				-0.37	-0.4	N/A
CD28	ENST00000324106.8	CD28 molecule	5	3	1	2	0	5	hsa-miR-548k				-0.37	-0.48	N/A
VGLL1	ENST00000370634.3	vestigial like 1 (Drosophila)	5	1	0	1	0	0	hsa-miR-548k				-0.37	-0.37	N/A
GPATCH11	ENST00000409774.1	G patch domain containing 11	113	2	1	0	1	2	hsa-miR-548k				-0.37	-0.38	N/A
TIMD4	ENST00000274532.2	T-cell immunoglobulin and mucin domain containing 4	10	1	1	0	0	1	hsa-miR-548k				-0.37	-0.37	N/A
TMEM156	ENST00000381938.3	transmembrane protein 156	15	1	1	0	0	0	hsa-miR-548k				-0.36	-0.36	N/A
C4orf36	ENST00000473559.1	chromosome 4 open reading frame 36	5	1	1	0	0	0	hsa-miR-548k				-0.36	-0.36	N/A
GNG12	ENST00000370982.3	guanine nucleotide binding protein (G protein), gamma 12	1362	2	1	0	1	3	hsa-miR-548k				-0.36	-0.37	N/A
HOXD10	ENST00000249501.4	homeobox D10	182	1	1	0	0	0	hsa-miR-548k				-0.35	-0.35	N/A
NAPB	ENST00000377026.4	N-ethylmaleimide-sensitive factor attachment protein, beta	82	3	2	1	0	0	hsa-miR-548k				-0.35	-0.46	N/A
PEX3	ENST00000367591.4	peroxisomal biogenesis factor 3	314	1	1	0	0	3	hsa-miR-548k				-0.35	-0.41	N/A
CNEP1R1	ENST00000562576.1	CTD nuclear envelope phosphatase 1 regulatory subunit 1	546	2	0	1	1	0	hsa-miR-548k				-0.35	-0.35	N/A
ASPA	ENST00000263080.2	aspartoacylase	5	2	1	1	0	0	hsa-miR-548k				-0.35	-0.35	N/A
NFE2L2	ENST00000397063.4	nuclear factor, erythroid 2-like 2	1964	2	0	1	1	0	hsa-miR-548k				-0.35	-0.35	N/A
MCOLN3	ENST00000370589.2	mucolipin 3	47	1	1	0	0	0	hsa-miR-548k				-0.35	-0.35	N/A
STARD4	ENST00000512160.1	StAR-related lipid transfer (START) domain containing 4	767	3	1	1	1	2	hsa-miR-548k				-0.35	-0.46	N/A
MED6	ENST00000440435.2	mediator complex subunit 6	776	3	2	0	1	0	hsa-miR-548k				-0.35	-0.6	N/A
PABPC5	ENST00000312600.3	poly(A) binding protein, cytoplasmic 5	5	2	0	2	0	2	hsa-miR-548k				-0.35	-0.35	N/A
SKIL	ENST00000458537.3	SKI-like oncogene	210	2	0	2	0	3	hsa-miR-548k				-0.34	-0.35	N/A
SLMO2	ENST00000355937.4	slowmo homolog 2 (Drosophila)	374	2	0	2	0	1	hsa-miR-548k				-0.34	-0.39	N/A
IL23A	ENST00000228534.4	interleukin 23, alpha subunit p19	33	1	0	1	0	0	hsa-miR-548k				-0.34	-0.34	N/A
TMEM229A	ENST00000455783.1	transmembrane protein 229A	5	1	1	0	0	2	hsa-miR-548k				-0.34	-0.34	N/A
ACN9	ENST00000360382.4	ACN9 homolog (S. cerevisiae)	2260	2	0	1	1	0	hsa-miR-548k				-0.34	-0.34	N/A
PRNP	ENST00000379440.4	prion protein	1136	1	1	0	0	2	hsa-miR-548k				-0.34	-0.34	N/A
GJB7	ENST00000525899.1	gap junction protein, beta 7, 25kDa	5	1	1	0	0	2	hsa-miR-548k				-0.34	-0.34	N/A
GLMN	ENST00000370360.3	glomulin, FKBP associated protein	112	1	0	1	0	1	hsa-miR-548k				-0.34	-0.36	N/A
IFNA17	ENST00000413767.2	interferon, alpha 17	5	1	1	0	0	0	hsa-miR-548k				-0.34	-0.34	N/A
GPR89C	ENST00000447947.2	G protein-coupled receptor 89C	5	1	1	0	0	1	hsa-miR-548k				-0.34	-0.34	N/A
TMED2	ENST00000262225.3	transmembrane emp24 domain trafficking protein 2	3025	2	1	1	0	3	hsa-miR-548k				-0.33	-0.35	N/A
THYN1	ENST00000352327.5	thymocyte nuclear protein 1	116	1	0	1	0	0	hsa-miR-548k				-0.33	-0.33	N/A
ABHD3	ENST00000289119.2	abhydrolase domain containing 3	228	1	1	0	0	1	hsa-miR-548k				-0.33	-0.33	N/A
PI4K2B	ENST00000264864.6	phosphatidylinositol 4-kinase type 2 beta	931	1	1	0	0	2	hsa-miR-548k				-0.33	-0.38	N/A
CEP95	ENST00000556440.2	centrosomal protein 95kDa	46	1	0	1	0	0	hsa-miR-548k				-0.33	-0.33	N/A
TMEM100	ENST00000424486.2	transmembrane protein 100	86	1	1	0	0	1	hsa-miR-548k				-0.33	-0.33	N/A
BRD1	ENST00000457780.2	bromodomain containing 1	124	3	1	2	0	0	hsa-miR-548k				-0.33	-0.34	N/A
PDK1	ENST00000282077.3	pyruvate dehydrogenase kinase, isozyme 1	637	3	2	0	1	8	hsa-miR-548k				-0.33	-0.37	N/A
FPR2	ENST00000340023.6	formyl peptide receptor 2	5	1	1	0	0	0	hsa-miR-548k				-0.33	-0.33	N/A
GRIA4	ENST00000527669.1	glutamate receptor, ionotropic, AMPA 4	7	1	1	0	0	1	hsa-miR-548k				-0.33	-0.33	N/A
KCTD18	ENST00000359878.3	potassium channel tetramerization domain containing 18	12	2	0	2	0	2	hsa-miR-548k				-0.33	-0.33	N/A
SVOPL	ENST00000288513.5	SVOP-like	5	1	0	1	0	0	hsa-miR-548k				-0.32	-0.32	N/A
FAM104B	ENST00000472571.2	family with sequence similarity 104, member B	599	1	0	1	0	0	hsa-miR-548k				-0.32	-0.32	N/A
ACAD11	ENST00000355458.3	acyl-CoA dehydrogenase family, member 11	420	2	1	0	1	0	hsa-miR-548k				-0.32	-0.36	N/A
ZNF706	ENST00000311212.4	zinc finger protein 706	325	2	0	1	1	0	hsa-miR-548k				-0.32	-0.35	N/A
IDI1	ENST00000381344.3	isopentenyl-diphosphate delta isomerase 1	827	2	0	1	1	0	hsa-miR-548k				-0.32	-0.34	N/A
DCUN1D5	ENST00000260247.5	DCN1, defective in cullin neddylation 1, domain containing 5	1486	3	0	1	2	10	hsa-miR-548k				-0.32	-0.35	N/A
TMEM69	ENST00000372025.4	transmembrane protein 69	20	1	0	1	0	1	hsa-miR-548k				-0.32	-0.32	N/A
MGST1	ENST00000540056.1	microsomal glutathione S-transferase 1	397	1	0	1	0	1	hsa-miR-548k				-0.32	-0.38	N/A
ARL6IP6	ENST00000326446.5	ADP-ribosylation-like factor 6 interacting protein 6	1454	3	0	1	2	2	hsa-miR-548k				-0.31	-0.36	N/A
LGI1	ENST00000371413.3	leucine-rich, glioma inactivated 1	5	1	0	1	0	0	hsa-miR-548k				-0.31	-0.31	N/A
DKFZP779J2370	ENST00000378904.2		20	1	1	0	0	0	hsa-miR-548k				-0.31	-0.31	N/A
SCML1	ENST00000380045.3	sex comb on midleg-like 1 (Drosophila)	722	1	1	0	0	3	hsa-miR-548k				-0.31	-0.31	N/A
DSCC1	ENST00000313655.4	DNA replication and sister chromatid cohesion 1	802	1	0	1	0	1	hsa-miR-548k				-0.31	-0.32	N/A
TMEM150A	ENST00000306353.3	transmembrane protein 150A	814	1	0	1	0	0	hsa-miR-548k				-0.31	-0.32	N/A
PRR19	ENST00000598490.1	proline rich 19	17	1	0	1	0	1	hsa-miR-548k				-0.31	-0.31	N/A
LYRM7	ENST00000507584.1	LYR motif containing 7	217	3	0	3	0	1	hsa-miR-548k				-0.31	-0.38	N/A
BNIP3	ENST00000368636.4	BCL2/adenovirus E1B 19kDa interacting protein 3	203	3	1	0	2	0	hsa-miR-548k				-0.31	-0.35	N/A
GMNC	ENST00000442080.1	geminin coiled-coil domain containing	19	2	2	0	0	2	hsa-miR-548k				-0.31	-0.31	N/A
C9orf40	ENST00000376854.5	chromosome 9 open reading frame 40	534	2	0	1	1	0	hsa-miR-548k				-0.31	-0.33	N/A
FAM200A	ENST00000449309.1	family with sequence similarity 200, member A	147	1	0	1	0	0	hsa-miR-548k				-0.31	-0.31	N/A
PARD6B	ENST00000371610.2	par-6 family cell polarity regulator beta	277	2	0	2	0	3	hsa-miR-548k				-0.31	-0.31	N/A
UGP2	ENST00000394417.2	UDP-glucose pyrophosphorylase 2	4271	1	1	0	0	1	hsa-miR-548k				-0.31	-0.31	N/A
CCDC178	ENST00000581852.1	coiled-coil domain containing 178	7	1	0	1	0	0	hsa-miR-548k				-0.31	-0.31	N/A
SAR1B	ENST00000402673.2	SAR1 homolog B (S. cerevisiae)	1404	3	0	1	2	2	hsa-miR-548k				-0.31	-0.34	N/A
PLA2G12B	ENST00000373032.3	phospholipase A2, group XIIB	131	1	0	1	0	0	hsa-miR-548k				-0.3	-0.3	N/A
C1R	ENST00000542285.1	complement component 1, r subcomponent	1944	1	1	0	0	0	hsa-miR-548k				-0.3	-0.32	N/A
PSMB1	ENST00000262193.6	proteasome (prosome, macropain) subunit, beta type, 1	25836	1	0	1	0	0	hsa-miR-548k				-0.3	-0.3	N/A
RP11-293M10.1	ENST00000553510.1	Uncharacterized protein	5	1	0	1	0	0	hsa-miR-548k				-0.3	-0.3	N/A
GPR137B	ENST00000366592.3	G protein-coupled receptor 137B	389	1	0	1	0	1	hsa-miR-548k				-0.3	-0.3	N/A
FZD7	ENST00000286201.1	frizzled family receptor 7	319	2	0	1	1	3	hsa-miR-548k				-0.3	-0.41	N/A
NEUROG1	ENST00000314744.4	neurogenin 1	5	1	1	0	0	1	hsa-miR-548k				-0.3	-0.3	N/A
MEX3D	ENST00000402693.4	mex-3 RNA binding family member D	13	1	1	0	0	2	hsa-miR-548k				-0.3	-0.3	N/A
CXCL5	ENST00000296027.4	chemokine (C-X-C motif) ligand 5	5	1	0	1	0	1	hsa-miR-548k				-0.3	-0.3	N/A
C1orf168	ENST00000343433.6	chromosome 1 open reading frame 168	5	3	0	1	2	0	hsa-miR-548k				-0.3	-0.3	N/A
TMEM257	ENST00000408967.2	transmembrane protein 257	5	2	1	1	0	2	hsa-miR-548k				-0.3	-0.3	N/A
PARG	ENST00000402038.3	poly (ADP-ribose) glycohydrolase	445	2	0	2	0	1	hsa-miR-548k				-0.3	-0.3	N/A
UGT2B15	ENST00000338206.5	UDP glucuronosyltransferase 2 family, polypeptide B15	5	1	1	0	0	0	hsa-miR-548k				-0.29	-0.29	N/A
CENPA	ENST00000335756.4	centromere protein A	360	2	0	2	0	1	hsa-miR-548k				-0.29	-0.51	N/A
BBS7	ENST00000264499.4	Bardet-Biedl syndrome 7	173	1	1	0	0	0	hsa-miR-548k				-0.29	-0.29	N/A
ZNF284	ENST00000421176.3	zinc finger protein 284	42	3	0	2	1	2	hsa-miR-548k				-0.29	-0.31	N/A
NUP153	ENST00000262077.2	nucleoporin 153kDa	231	2	0	2	0	1	hsa-miR-548k				-0.29	-0.37	N/A
B4GALT4	ENST00000467604.1	UDP-Gal:betaGlcNAc beta 1,4- galactosyltransferase, polypeptide 4	196	4	0	4	0	0	hsa-miR-548k				-0.29	-0.29	N/A
SUZ12	ENST00000322652.5	SUZ12 polycomb repressive complex 2 subunit	104	1	1	0	0	1	hsa-miR-548k				-0.29	-0.29	N/A
EVI2A	ENST00000461237.1	ecotropic viral integration site 2A	5	2	0	1	1	2	hsa-miR-548k				-0.29	-0.32	N/A
ABCC4	ENST00000412704.1	ATP-binding cassette, sub-family C (CFTR/MRP), member 4	721	2	1	1	0	2	hsa-miR-548k				-0.29	-0.29	N/A
TOP2A	ENST00000423485.1	topoisomerase (DNA) II alpha 170kDa	9054	1	1	0	0	1	hsa-miR-548k				-0.29	-0.29	N/A
PTPN12	ENST00000248594.6	protein tyrosine phosphatase, non-receptor type 12	167	1	1	0	0	0	hsa-miR-548k				-0.29	-0.29	N/A
ADSSL1	ENST00000330877.2	adenylosuccinate synthase like 1	116	1	0	1	0	0	hsa-miR-548k				-0.29	-0.29	N/A
SLC35B2	ENST00000393810.1	solute carrier family 35 (adenosine 3'-phospho 5'-phosphosulfate transporter), member B2	3587	1	1	0	0	0	hsa-miR-548k				-0.29	-0.29	N/A
BBS2	ENST00000568104.1	Bardet-Biedl syndrome 2	212	1	0	1	0	1	hsa-miR-548k				-0.29	-0.29	N/A
KIF2C	ENST00000372224.4	kinesin family member 2C	369	2	1	0	1	0	hsa-miR-548k				-0.29	-0.32	N/A
ZNF92	ENST00000328747.7	zinc finger protein 92	99	1	1	0	0	1	hsa-miR-548k				-0.29	-0.29	N/A
TMEM216	ENST00000334888.5	transmembrane protein 216	616	1	1	0	0	1	hsa-miR-548k				-0.29	-0.29	N/A
ASUN	ENST00000261191.7	asunder spermatogenesis regulator	227	3	0	1	2	0	hsa-miR-548k				-0.29	-0.36	N/A
NUPL2	ENST00000258742.5	nucleoporin like 2	1714	1	0	1	0	2	hsa-miR-548k				-0.29	-0.29	N/A
NDN	ENST00000331837.4	necdin, melanoma antigen (MAGE) family member	5	1	1	0	0	0	hsa-miR-548k				-0.28	-0.28	N/A
HOXD1	ENST00000331462.4	homeobox D1	35	1	1	0	0	0	hsa-miR-548k				-0.28	-0.28	N/A
CACNA2D3	ENST00000474759.1	calcium channel, voltage-dependent, alpha 2/delta subunit 3	8	1	0	1	0	1	hsa-miR-548k				-0.28	-0.28	N/A
FAM154A	ENST00000380530.1	family with sequence similarity 154, member A	5	1	0	1	0	1	hsa-miR-548k				-0.28	-0.28	N/A
AAED1	ENST00000375234.3	AhpC/TSA antioxidant enzyme domain containing 1	5	2	0	2	0	1	hsa-miR-548k				-0.28	-0.28	N/A
ELAVL4	ENST00000371824.1	ELAV like neuron-specific RNA binding protein 4	5	2	1	0	1	0	hsa-miR-548k				-0.28	-0.28	N/A
SPDYE1	ENST00000258704.3	speedy/RINGO cell cycle regulator family member E1	5	3	0	1	2	0	hsa-miR-548k				-0.28	-0.28	N/A
FAM60A	ENST00000539409.1	family with sequence similarity 60, member A	58	1	0	1	0	0	hsa-miR-548k				-0.28	-0.28	N/A
ZEB2	ENST00000558170.2	zinc finger E-box binding homeobox 2	33	6	0	3	3	2	hsa-miR-548k				-0.28	-0.3	N/A
PTPRM	ENST00000332175.8	protein tyrosine phosphatase, receptor type, M	553	2	1	0	1	0	hsa-miR-548k				-0.28	-0.31	N/A
SPIN2A	ENST00000374908.1	spindlin family, member 2A	5	1	1	0	0	0	hsa-miR-548k				-0.28	-0.28	N/A
OTUD1	ENST00000376495.3	OTU domain containing 1	710	1	0	1	0	2	hsa-miR-548k				-0.28	-0.28	N/A
TUSC3	ENST00000503731.1	tumor suppressor candidate 3	3615	2	1	1	0	0	hsa-miR-548k				-0.28	-0.41	N/A
CPNE4	ENST00000512055.1	copine IV	5	2	1	0	1	0	hsa-miR-548k				-0.28	-0.28	N/A
SLC35A1	ENST00000369557.5	solute carrier family 35 (CMP-sialic acid transporter), member A1	671	1	0	1	0	0	hsa-miR-548k				-0.28	-0.28	N/A
LATS1	ENST00000392273.3	large tumor suppressor kinase 1	176	1	0	1	0	1	hsa-miR-548k				-0.28	-0.3	N/A
PSMB5	ENST00000493471.2	proteasome (prosome, macropain) subunit, beta type, 5	156	1	0	1	0	1	hsa-miR-548k				-0.28	-0.29	N/A
CBWD7	ENST00000377391.3	COBW domain containing 7	5	2	0	0	2	0	hsa-miR-548k				-0.28	-0.28	N/A
LPCAT2	ENST00000262134.5	lysophosphatidylcholine acyltransferase 2	360	2	2	0	0	3	hsa-miR-548k				-0.28	-0.28	N/A
PEX13	ENST00000295030.5	peroxisomal biogenesis factor 13	484	3	0	1	2	3	hsa-miR-548k				-0.28	-0.29	N/A
ING2	ENST00000302327.3	inhibitor of growth family, member 2	193	2	1	1	0	0	hsa-miR-548k				-0.28	-0.45	N/A
FAM204A	ENST00000369183.4	family with sequence similarity 204, member A	296	3	1	2	0	2	hsa-miR-548k				-0.28	-0.34	N/A
PECR	ENST00000265322.7	peroxisomal trans-2-enoyl-CoA reductase	420	2	0	1	1	1	hsa-miR-548k				-0.28	-0.29	N/A
LACTB2	ENST00000276590.4	lactamase, beta 2	772	3	0	0	3	0	hsa-miR-548k				-0.27	-0.39	N/A
CC2D2B	ENST00000371198.2	coiled-coil and C2 domain containing 2B	5	1	0	1	0	0	hsa-miR-548k				-0.27	-0.27	N/A
SPDYE3	ENST00000332397.6	speedy/RINGO cell cycle regulator family member E3	5	2	0	1	1	0	hsa-miR-548k				-0.27	-0.27	N/A
SPDL1	ENST00000265295.4	spindle apparatus coiled-coil protein 1	427	1	0	1	0	0	hsa-miR-548k				-0.27	-0.27	N/A
CDCA7L	ENST00000356195.5	cell division cycle associated 7-like	292	2	0	2	0	0	hsa-miR-548k				-0.27	-0.29	N/A
DOCK2	ENST00000256935.8	dedicator of cytokinesis 2	5	1	1	0	0	0	hsa-miR-548k				-0.27	-0.27	N/A
AOC1	ENST00000493429.1	amine oxidase, copper containing 1	5	1	1	0	0	0	hsa-miR-548k				-0.27	-0.27	N/A
TWF1	ENST00000552521.1	twinfilin actin-binding protein 1	72	2	0	1	1	1	hsa-miR-548k				-0.27	-0.27	N/A
CHN1	ENST00000409900.3	chimerin 1	344	2	0	1	1	2	hsa-miR-548k				-0.27	-0.32	N/A
CHST14	ENST00000306243.5	carbohydrate (N-acetylgalactosamine 4-0) sulfotransferase 14	1143	2	1	1	0	0	hsa-miR-548k				-0.27	-0.3	N/A
CEP120	ENST00000306467.5	centrosomal protein 120kDa	261	3	1	0	2	1	hsa-miR-548k				-0.27	-0.27	N/A
WDR11	ENST00000263461.6	WD repeat domain 11	110	1	1	0	0	2	hsa-miR-548k				-0.27	-0.29	N/A
LMBR1	ENST00000353442.5	limb development membrane protein 1	1435	1	1	0	0	3	hsa-miR-548k				-0.27	-0.27	N/A
SUMO1	ENST00000392246.2	small ubiquitin-like modifier 1	180	1	0	1	0	1	hsa-miR-548k				-0.27	-0.27	N/A
TMPRSS11D	ENST00000283916.6	transmembrane protease, serine 11D	5	2	0	1	1	1	hsa-miR-548k				-0.27	-0.27	N/A
HSD17B6	ENST00000554643.1	hydroxysteroid (17-beta) dehydrogenase 6	25	1	0	1	0	0	hsa-miR-548k				-0.27	-0.27	N/A
SLC25A38	ENST00000273158.4	solute carrier family 25, member 38	616	1	1	0	0	0	hsa-miR-548k				-0.27	-0.36	N/A
NR1I2	ENST00000393716.2	nuclear receptor subfamily 1, group I, member 2	14	2	0	1	1	0	hsa-miR-548k				-0.27	-0.27	N/A
NDC1	ENST00000540001.1	NDC1 transmembrane nucleoporin	371	2	1	0	1	5	hsa-miR-548k				-0.27	-0.27	N/A
TNFAIP8	ENST00000504771.2	tumor necrosis factor, alpha-induced protein 8	608	3	0	3	0	4	hsa-miR-548k				-0.27	-0.41	N/A
IVNS1ABP	ENST00000367498.3	influenza virus NS1A binding protein	2215	3	0	2	1	2	hsa-miR-548k				-0.27	-0.31	N/A
GTF2H1	ENST00000265963.4	general transcription factor IIH, polypeptide 1, 62kDa	121	1	1	0	0	0	hsa-miR-548k				-0.27	-0.34	N/A
SERPINB3	ENST00000283752.5	serpin peptidase inhibitor, clade B (ovalbumin), member 3	5	1	0	1	0	1	hsa-miR-548k				-0.27	-0.27	N/A
MTOR	ENST00000376838.1	mechanistic target of rapamycin (serine/threonine kinase)	653	1	1	0	0	0	hsa-miR-548k				-0.26	-0.26	N/A
ZNF75D	ENST00000370766.3	zinc finger protein 75D	5	1	1	0	0	0	hsa-miR-548k				-0.26	-0.26	N/A
MTERF	ENST00000419292.1	mitochondrial transcription termination factor	42	1	0	0	1	2	hsa-miR-548k				-0.26	-0.4	N/A
CDKN2B	ENST00000380142.4	cyclin-dependent kinase inhibitor 2B (p15, inhibits CDK4)	373	3	0	1	2	1	hsa-miR-548k				-0.26	-0.28	N/A
MEF2A	ENST00000354410.5	myocyte enhancer factor 2A	654	3	0	2	1	1	hsa-miR-548k				-0.26	-0.26	N/A
IFNA21	ENST00000380225.1	interferon, alpha 21	5	1	0	1	0	0	hsa-miR-548k				-0.26	-0.26	N/A
SOS2	ENST00000216373.5	son of sevenless homolog 2 (Drosophila)	70	2	0	1	1	0	hsa-miR-548k				-0.26	-0.26	N/A
FGFBP3	ENST00000311575.5	fibroblast growth factor binding protein 3	148	2	1	0	1	1	hsa-miR-548k				-0.26	-0.26	N/A
CNN3	ENST00000370206.4	calponin 3, acidic	4490	1	0	1	0	0	hsa-miR-548k				-0.26	-0.26	N/A
GNG10	ENST00000374293.4	guanine nucleotide binding protein (G protein), gamma 10	407	1	0	1	0	0	hsa-miR-548k				-0.26	-0.26	N/A
EID2B	ENST00000326282.4	EP300 interacting inhibitor of differentiation 2B	156	2	1	0	1	0	hsa-miR-548k				-0.26	-0.26	N/A
SPAG7	ENST00000575142.1	sperm associated antigen 7	4355	1	1	0	0	0	hsa-miR-548k				-0.26	-0.26	N/A
THY1	ENST00000284240.5	Thy-1 cell surface antigen	2345	1	0	1	0	0	hsa-miR-548k				-0.26	-0.26	N/A
SLC27A6	ENST00000395266.1	solute carrier family 27 (fatty acid transporter), member 6	33	1	0	1	0	0	hsa-miR-548k				-0.26	-0.26	N/A
NFKBIA	ENST00000216797.5	nuclear factor of kappa light polypeptide gene enhancer in B-cells inhibitor, alpha	228	1	0	1	0	0	hsa-miR-548k				-0.26	-0.26	N/A
NUP160	ENST00000378460.2	nucleoporin 160kDa	997	2	0	1	1	1	hsa-miR-548k				-0.26	-0.27	N/A
GPM6A	ENST00000280187.7	glycoprotein M6A	335	3	0	2	1	2	hsa-miR-548k				-0.25	-0.28	N/A
KB-1507C5.2	ENST00000524007.1	HCG15011, isoform CRA_a; Protein LOC100996457	103	2	0	2	0	0	hsa-miR-548k				-0.25	-0.3	N/A
P2RY10	ENST00000171757.2	purinergic receptor P2Y, G-protein coupled, 10	5	3	1	2	0	0	hsa-miR-548k				-0.25	-0.52	N/A
STAP1	ENST00000265404.2	signal transducing adaptor family member 1	5	1	0	1	0	1	hsa-miR-548k				-0.25	-0.25	N/A
PPP3CA	ENST00000512215.1	protein phosphatase 3, catalytic subunit, alpha isozyme	259	2	1	1	0	0	hsa-miR-548k				-0.25	-0.25	N/A
FDXACB1	ENST00000260257.4	ferredoxin-fold anticodon binding domain containing 1	60	1	1	0	0	2	hsa-miR-548k				-0.25	-0.25	N/A
CTB-186H2.3	ENST00000591669.1	Uncharacterized protein	5	2	0	2	0	3	hsa-miR-548k				-0.25	-0.25	N/A
CBWD6	ENST00000377457.5	COBW domain containing 6	5	2	0	0	2	0	hsa-miR-548k				-0.25	-0.25	N/A
ZAR1L	ENST00000533490.2	zygote arrest 1-like	5	1	0	1	0	0	hsa-miR-548k				-0.25	-0.25	N/A
CBWD1	ENST00000356521.4	COBW domain containing 1	5	2	0	0	2	0	hsa-miR-548k				-0.25	-0.25	N/A
CBWD3	ENST00000360171.6	COBW domain containing 3	5	2	0	0	2	0	hsa-miR-548k				-0.25	-0.25	N/A
CBWD5	ENST00000382405.3	COBW domain containing 5	5	2	0	0	2	0	hsa-miR-548k				-0.25	-0.25	N/A
MTPN	ENST00000393085.3	myotrophin	1296	2	1	0	1	3	hsa-miR-548k				-0.25	-0.25	N/A
RPE	ENST00000429907.1	ribulose-5-phosphate-3-epimerase	333	2	0	2	0	0	hsa-miR-548k				-0.25	-0.27	N/A
TMEM181	ENST00000367090.3	transmembrane protein 181	924	2	0	2	0	2	hsa-miR-548k				-0.25	-0.25	N/A
CXCL11	ENST00000306621.3	chemokine (C-X-C motif) ligand 11	5	1	0	1	0	1	hsa-miR-548k				-0.25	-0.25	N/A
AGAP5	ENST00000374094.4	ArfGAP with GTPase domain, ankyrin repeat and PH domain 5	5	1	0	1	0	0	hsa-miR-548k				-0.25	-0.25	N/A
KIAA1430	ENST00000458385.2	KIAA1430	75	4	0	3	1	2	hsa-miR-548k				-0.25	-0.29	N/A
MRPL51	ENST00000229238.3	mitochondrial ribosomal protein L51	3123	2	0	1	1	1	hsa-miR-548k				-0.25	-0.3	N/A
CBWD2	ENST00000259199.4	COBW domain containing 2	5	2	0	0	2	0	hsa-miR-548k				-0.25	-0.25	N/A
ELAVL3	ENST00000359227.3	ELAV like neuron-specific RNA binding protein 3	5	2	0	2	0	0	hsa-miR-548k				-0.25	-0.25	N/A
FMR1	ENST00000370471.3	fragile X mental retardation 1	1155	3	1	2	0	1	hsa-miR-548k				-0.25	-0.28	N/A
RTN1	ENST00000395090.1	reticulon 1	80	1	0	1	0	1	hsa-miR-548k				-0.25	-0.25	N/A
NDUFB4	ENST00000485064.1	NADH dehydrogenase (ubiquinone) 1 beta subcomplex, 4, 15kDa	2216	1	0	1	0	0	hsa-miR-548k				-0.25	-0.25	N/A
IAPP	ENST00000542023.1	islet amyloid polypeptide	5	1	0	1	0	0	hsa-miR-548k				-0.25	-0.25	N/A
ZNF300	ENST00000427179.1	zinc finger protein 300	107	1	0	1	0	0	hsa-miR-548k				-0.25	-0.25	N/A
REEP3	ENST00000373758.4	receptor accessory protein 3	1095	2	1	0	1	3	hsa-miR-548k				-0.25	-0.32	N/A
BRIX1	ENST00000336767.5	BRX1, biogenesis of ribosomes, homolog (S. cerevisiae)	1809	2	0	1	1	2	hsa-miR-548k				-0.25	-0.32	N/A
SRSF6	ENST00000244020.3	serine/arginine-rich splicing factor 6	1914	3	1	0	2	3	hsa-miR-548k				-0.24	-0.3	N/A
GOT1	ENST00000370508.5	glutamic-oxaloacetic transaminase 1, soluble	2393	1	0	1	0	0	hsa-miR-548k				-0.24	-0.24	N/A
MARCKSL1	ENST00000329421.7	MARCKS-like 1	1382	1	0	1	0	0	hsa-miR-548k				-0.24	-0.3	N/A
MRPL42	ENST00000549982.1	mitochondrial ribosomal protein L42	1172	1	0	1	0	1	hsa-miR-548k				-0.24	-0.28	N/A
AC140061.12	ENST00000598429.1	Uncharacterized protein	11	1	1	0	0	0	hsa-miR-548k				-0.24	-0.24	N/A
ANKRD7	ENST00000357099.4	ankyrin repeat domain 7	13	1	0	1	0	0	hsa-miR-548k				-0.24	-0.24	N/A
SLC25A21-AS1	ENST00000556667.1	SLC25A21 antisense RNA 1	50	1	1	0	0	0	hsa-miR-548k				-0.24	-0.27	N/A
TTC14	ENST00000412756.2	tetratricopeptide repeat domain 14	99	2	0	1	1	0	hsa-miR-548k				-0.24	-0.24	N/A
FAM183A	ENST00000410048.1	family with sequence similarity 183, member A	5	1	0	0	1	0	hsa-miR-548k				-0.24	-0.24	N/A
YWHAZ	ENST00000395957.2	tyrosine 3-monooxygenase/tryptophan 5-monooxygenase activation protein, zeta polypeptide	184	3	1	2	0	2	hsa-miR-548k				-0.24	-0.26	N/A
AGAP7	ENST00000374095.5	ArfGAP with GTPase domain, ankyrin repeat and PH domain 7	5	1	0	1	0	0	hsa-miR-548k				-0.24	-0.24	N/A
L3MBTL1	ENST00000444063.1	l(3)mbt-like 1 (Drosophila)	26	1	0	1	0	0	hsa-miR-548k				-0.24	-0.24	N/A
AGAP8	ENST00000602930.1	ArfGAP with GTPase domain, ankyrin repeat and PH domain 8	5	1	0	1	0	0	hsa-miR-548k				-0.24	-0.24	N/A
AGAP10	ENST00000452145.2	ArfGAP with GTPase domain, ankyrin repeat and PH domain 10	5	1	0	1	0	0	hsa-miR-548k				-0.24	-0.24	N/A
HNRNPAB	ENST00000358344.3	heterogeneous nuclear ribonucleoprotein A/B	2641	1	0	1	0	0	hsa-miR-548k				-0.24	-0.25	N/A
CD164	ENST00000368961.5	CD164 molecule, sialomucin	2038	2	1	0	1	1	hsa-miR-548k				-0.24	-0.29	N/A
AGAP6	ENST00000374056.4	ArfGAP with GTPase domain, ankyrin repeat and PH domain 6	5	1	0	1	0	0	hsa-miR-548k				-0.24	-0.24	N/A
RAPSN	ENST00000298854.2	receptor-associated protein of the synapse	7	1	0	1	0	0	hsa-miR-548k				-0.24	-0.24	N/A
GID8	ENST00000266069.3	GID complex subunit 8	515	2	0	1	1	2	hsa-miR-548k				-0.24	-0.24	N/A
AGAP4	ENST00000448048.2	ArfGAP with GTPase domain, ankyrin repeat and PH domain 4	5	1	0	1	0	0	hsa-miR-548k				-0.24	-0.24	N/A
AL353791.1	ENST00000426179.1		5	2	0	1	1	3	hsa-miR-548k				-0.24	-0.24	N/A
ZC3H8	ENST00000409573.2	zinc finger CCCH-type containing 8	216	1	1	0	0	0	hsa-miR-548k				-0.24	-0.24	N/A
C5orf24	ENST00000394976.3	chromosome 5 open reading frame 24	2668	3	1	0	2	4	hsa-miR-548k				-0.24	-0.25	N/A
UFM1	ENST00000239878.4	ubiquitin-fold modifier 1	1502	1	0	1	0	1	hsa-miR-548k				-0.24	-0.24	N/A
DCLRE1C	ENST00000378289.4	DNA cross-link repair 1C	29	1	1	0	0	2	hsa-miR-548k				-0.24	-0.24	N/A
ANKRD46	ENST00000335659.3	ankyrin repeat domain 46	33	1	0	1	0	1	hsa-miR-548k				-0.24	-0.24	N/A
RERG	ENST00000256953.2	RAS-like, estrogen-regulated, growth inhibitor	162	1	1	0	0	0	hsa-miR-548k				-0.24	-0.25	N/A
SERPINB4	ENST00000341074.5	serpin peptidase inhibitor, clade B (ovalbumin), member 4	5	1	0	1	0	1	hsa-miR-548k				-0.24	-0.24	N/A
PPP4R2	ENST00000356692.5	protein phosphatase 4, regulatory subunit 2	310	2	1	0	1	3	hsa-miR-548k				-0.24	-0.24	N/A
ARID4B	ENST00000349213.3	AT rich interactive domain 4B (RBP1-like)	940	3	1	2	0	0	hsa-miR-548k				-0.24	-0.24	N/A
FMNL2	ENST00000475377.2	formin-like 2	31	2	1	1	0	1	hsa-miR-548k				-0.24	-0.24	N/A
UTP3	ENST00000254803.2	UTP3, small subunit (SSU) processome component, homolog (S. cerevisiae)	1100	1	0	0	1	1	hsa-miR-548k				-0.24	-0.24	N/A
MICU3	ENST00000318063.5	mitochondrial calcium uptake family, member 3	9	2	0	2	0	1	hsa-miR-548k				-0.23	-0.23	N/A
SMOC2	ENST00000356284.2	SPARC related modular calcium binding 2	5	1	1	0	0	1	hsa-miR-548k				-0.23	-0.23	N/A
CCDC158	ENST00000388914.3	coiled-coil domain containing 158	5	1	0	1	0	0	hsa-miR-548k				-0.23	-0.23	N/A
AGAP9	ENST00000453919.1	ArfGAP with GTPase domain, ankyrin repeat and PH domain 9	5	1	0	1	0	0	hsa-miR-548k				-0.23	-0.23	N/A
ZNF680	ENST00000447137.2	zinc finger protein 680	7	1	1	0	0	2	hsa-miR-548k				-0.23	-0.31	N/A
C5orf15	ENST00000231512.3	chromosome 5 open reading frame 15	988	2	0	2	0	1	hsa-miR-548k				-0.23	-0.23	N/A
ABCA8	ENST00000269080.2	ATP-binding cassette, sub-family A (ABC1), member 8	21	1	0	1	0	4	hsa-miR-548k				-0.23	-0.23	N/A
ZCCHC6	ENST00000277141.6	zinc finger, CCHC domain containing 6	20	1	0	1	0	1	hsa-miR-548k				-0.23	-0.23	N/A
CYBRD1	ENST00000375252.3	cytochrome b reductase 1	4467	2	1	0	1	3	hsa-miR-548k				-0.23	-0.24	N/A
RNASE6	ENST00000304677.2	ribonuclease, RNase A family, k6	5	1	0	1	0	0	hsa-miR-548k				-0.23	-0.23	N/A
MYF5	ENST00000228644.3	myogenic factor 5	5	1	0	1	0	1	hsa-miR-548k				-0.23	-0.23	N/A
EEF1A1	ENST00000316292.9	eukaryotic translation elongation factor 1 alpha 1	129	1	0	1	0	1	hsa-miR-548k				-0.23	-0.25	N/A
SPACA1	ENST00000237201.1	sperm acrosome associated 1	5	2	0	0	2	1	hsa-miR-548k				-0.23	-0.23	N/A
NUDT13	ENST00000372997.3	nudix (nucleoside diphosphate linked moiety X)-type motif 13	10	1	1	0	0	0	hsa-miR-548k				-0.23	-0.23	N/A
MAP4K5	ENST00000013125.4	mitogen-activated protein kinase kinase kinase kinase 5	634	2	1	1	0	0	hsa-miR-548k				-0.23	-0.23	N/A
FAF2	ENST00000261942.6	Fas associated factor family member 2	1700	2	1	0	1	0	hsa-miR-548k				-0.23	-0.28	N/A
PPP6C	ENST00000373547.4	protein phosphatase 6, catalytic subunit	346	2	1	0	1	2	hsa-miR-548k				-0.23	-0.34	N/A
TLX3	ENST00000296921.5	T-cell leukemia homeobox 3	21	1	0	1	0	1	hsa-miR-548k				-0.23	-0.23	N/A
AL353698.1	ENST00000433279.1	Uncharacterized protein	5	1	0	1	0	0	hsa-miR-548k				-0.23	-0.23	N/A
TJP2	ENST00000453658.2	tight junction protein 2	527	1	1	0	0	0	hsa-miR-548k				-0.23	-0.23	N/A
TRIM54	ENST00000296098.4	tripartite motif containing 54	5	1	0	1	0	0	hsa-miR-548k				-0.23	-0.23	N/A
YTHDF1	ENST00000370339.3	YTH domain family, member 1	748	1	0	1	0	0	hsa-miR-548k				-0.23	-0.23	N/A
RAET1E	ENST00000532335.1	retinoic acid early transcript 1E	129	2	0	1	1	0	hsa-miR-548k				-0.23	-0.27	N/A
SNRNP27	ENST00000244227.3	small nuclear ribonucleoprotein 27kDa (U4/U6.U5)	289	1	0	1	0	0	hsa-miR-548k				-0.23	-0.25	N/A
TGFBR1	ENST00000374994.4	transforming growth factor, beta receptor 1	249	4	1	3	0	2	hsa-miR-548k				-0.23	-0.26	N/A
C12orf49	ENST00000261318.3	chromosome 12 open reading frame 49	673	2	0	2	0	3	hsa-miR-548k				-0.23	-0.25	N/A
KLF10	ENST00000285407.6	Kruppel-like factor 10	320	3	1	0	2	2	hsa-miR-548k				-0.23	-0.24	N/A
GPR128	ENST00000273352.3	G protein-coupled receptor 128	5	1	0	1	0	0	hsa-miR-548k				-0.23	-0.23	N/A
USP16	ENST00000399975.3	ubiquitin specific peptidase 16	42	1	0	1	0	0	hsa-miR-548k				-0.23	-0.23	N/A
CCDC112	ENST00000379611.5	coiled-coil domain containing 112	370	1	0	1	0	0	hsa-miR-548k				-0.23	-0.23	N/A
CD109	ENST00000437994.2	CD109 molecule	1272	3	1	0	2	3	hsa-miR-548k				-0.23	-0.26	N/A
COQ7	ENST00000321998.5	coenzyme Q7 homolog, ubiquinone (yeast)	315	3	1	1	1	0	hsa-miR-548k				-0.23	-0.3	N/A
GABRA2	ENST00000507460.1	gamma-aminobutyric acid (GABA) A receptor, alpha 2	10	3	2	1	0	1	hsa-miR-548k				-0.23	-0.47	N/A
LPAR1	ENST00000374431.3	lysophosphatidic acid receptor 1	2111	2	1	0	1	1	hsa-miR-548k				-0.23	-0.26	N/A
FUBP1	ENST00000370767.1	far upstream element (FUSE) binding protein 1	2021	4	0	2	2	2	hsa-miR-548k				-0.23	-0.25	N/A
TCFL5	ENST00000335351.3	transcription factor-like 5 (basic helix-loop-helix)	183	1	0	1	0	1	hsa-miR-548k				-0.23	-0.23	N/A
TFAP4	ENST00000204517.6	transcription factor AP-4 (activating enhancer binding protein 4)	13	1	0	1	0	0	hsa-miR-548k				-0.23	-0.23	N/A
KIF18A	ENST00000263181.6	kinesin family member 18A	152	2	0	1	1	0	hsa-miR-548k				-0.22	-0.23	N/A
BICD1	ENST00000548411.1	bicaudal D homolog 1 (Drosophila)	205	4	2	1	1	4	hsa-miR-548k				-0.22	-0.24	N/A
DNAJC25	ENST00000556107.1	DnaJ (Hsp40) homolog, subfamily C , member 25	407	1	0	1	0	0	hsa-miR-548k				-0.22	-0.22	N/A
DNAJC25-GNG10	ENST00000374294.3	DNAJC25-GNG10 readthrough	407	1	0	1	0	0	hsa-miR-548k				-0.22	-0.22	N/A
GHRL	ENST00000335542.8	ghrelin/obestatin prepropeptide	5	1	0	0	1	0	hsa-miR-548k				-0.22	-0.22	N/A
HSF2	ENST00000452194.1	heat shock transcription factor 2	1073	1	0	1	0	0	hsa-miR-548k				-0.22	-0.22	N/A
PRR23A	ENST00000383163.2	proline rich 23A	5	1	1	0	0	0	hsa-miR-548k				-0.22	-0.22	N/A
FTCDNL1	ENST00000420128.1	formiminotransferase cyclodeaminase N-terminal like	5	1	0	0	1	0	hsa-miR-548k				-0.22	-0.22	N/A
PAXIP1	ENST00000404141.1	PAX interacting (with transcription-activation domain) protein 1	19	2	0	2	0	0	hsa-miR-548k				-0.22	-0.49	N/A
CYP4F31P	ENST00000416266.1	cytochrome P450, family 4, subfamily F, polypeptide 31, pseudogene	5	1	0	1	0	0	hsa-miR-548k				-0.22	-0.22	N/A
CYTL1	ENST00000307746.4	cytokine-like 1	15	1	0	1	0	0	hsa-miR-548k				-0.22	-0.22	N/A
ACADSB	ENST00000358776.4	acyl-CoA dehydrogenase, short/branched chain	239	1	1	0	0	0	hsa-miR-548k				-0.22	-0.23	N/A
TM2D3	ENST00000347970.3	TM2 domain containing 3	458	1	0	1	0	0	hsa-miR-548k				-0.22	-0.22	N/A
OLFML2A	ENST00000288815.5	olfactomedin-like 2A	155	1	1	0	0	0	hsa-miR-548k				-0.22	-0.22	N/A
PBK	ENST00000301905.4	PDZ binding kinase	870	1	0	1	0	1	hsa-miR-548k				-0.22	-0.22	N/A
FGF7	ENST00000267843.4	fibroblast growth factor 7	5	1	1	0	0	2	hsa-miR-548k				-0.22	-0.22	N/A
PFDN6	ENST00000395131.1	prefoldin subunit 6	183	1	0	1	0	0	hsa-miR-548k				-0.22	-0.28	N/A
UCK2	ENST00000372212.4	uridine-cytidine kinase 2	437	2	0	2	0	0	hsa-miR-548k				-0.22	-0.4	N/A
S1PR1	ENST00000305352.6	sphingosine-1-phosphate receptor 1	251	6	0	2	4	2	hsa-miR-548k				-0.22	-0.25	N/A
FAM175A	ENST00000321945.7	family with sequence similarity 175, member A	13	1	0	1	0	1	hsa-miR-548k				-0.22	-0.22	N/A
KIR3DX1	ENST00000335056.3	killer cell immunoglobulin-like receptor, three domains, X1	5	9	0	9	0	0	hsa-miR-548k				-0.22	-0.22	N/A
C16orf46	ENST00000378611.4	chromosome 16 open reading frame 46	22	1	0	1	0	0	hsa-miR-548k				-0.22	-0.22	N/A
CRHBP	ENST00000274368.4	corticotropin releasing hormone binding protein	5	1	0	1	0	0	hsa-miR-548k				-0.22	-0.22	N/A
BUB1B	ENST00000287598.6	BUB1 mitotic checkpoint serine/threonine kinase B	184	1	0	1	0	2	hsa-miR-548k				-0.22	-0.22	N/A
SCAPER	ENST00000538941.2	S-phase cyclin A-associated protein in the ER	60	1	1	0	0	1	hsa-miR-548k				-0.22	-0.26	N/A
HOXB3	ENST00000470495.1	homeobox B3	70	1	0	1	0	2	hsa-miR-548k				-0.21	-0.21	N/A
GPD2	ENST00000540309.1	glycerol-3-phosphate dehydrogenase 2 (mitochondrial)	196	3	1	0	2	2	hsa-miR-548k				-0.21	-0.22	N/A
CUL4A	ENST00000326335.4	cullin 4A	4084	1	1	0	0	3	hsa-miR-548k				-0.21	-0.32	N/A
REG3G	ENST00000393897.2	regenerating islet-derived 3 gamma	5	1	0	0	1	0	hsa-miR-548k				-0.21	-0.21	N/A
TRMT11	ENST00000368332.3	tRNA methyltransferase 11 homolog (S. cerevisiae)	333	1	0	1	0	0	hsa-miR-548k				-0.21	-0.21	N/A
PRELID2	ENST00000334744.4	PRELI domain containing 2	63	4	0	3	1	4	hsa-miR-548k				-0.21	-0.3	N/A
UBE2A	ENST00000371558.2	ubiquitin-conjugating enzyme E2A	618	2	1	0	1	1	hsa-miR-548k				-0.21	-0.62	N/A
SNAPC3	ENST00000380821.3	small nuclear RNA activating complex, polypeptide 3, 50kDa	2406	2	1	1	0	1	hsa-miR-548k				-0.21	-0.23	N/A
SMTNL1	ENST00000457912.1	smoothelin-like 1	5	1	0	1	0	0	hsa-miR-548k				-0.21	-0.21	N/A
POT1	ENST00000357628.3	protection of telomeres 1	142	1	1	0	0	2	hsa-miR-548k				-0.21	-0.22	N/A
APLF	ENST00000303795.4	aprataxin and PNKP like factor	57	2	0	1	1	2	hsa-miR-548k				-0.21	-0.23	N/A
HHLA2	ENST00000357759.5	HERV-H LTR-associating 2	5	3	0	3	0	1	hsa-miR-548k				-0.21	-0.21	N/A
CXorf40A	ENST00000450602.2	chromosome X open reading frame 40A	5	1	0	1	0	0	hsa-miR-548k				-0.21	-0.21	N/A
CPNE2	ENST00000290776.8	copine II	1469	1	0	1	0	0	hsa-miR-548k				-0.21	-0.21	N/A
CXorf40B	ENST00000370406.3	chromosome X open reading frame 40B	5	1	0	1	0	0	hsa-miR-548k				-0.21	-0.21	N/A
IL6ST	ENST00000381287.4	interleukin 6 signal transducer (gp130, oncostatin M receptor)	213	3	1	1	1	2	hsa-miR-548k				-0.21	-0.22	N/A
RNF11	ENST00000242719.3	ring finger protein 11	5881	3	0	2	1	1	hsa-miR-548k				-0.21	-0.29	N/A
NOL7	ENST00000451315.2	nucleolar protein 7, 27kDa	1168	1	0	1	0	1	hsa-miR-548k				-0.21	-0.23	N/A
CCDC126	ENST00000307471.3	coiled-coil domain containing 126	846	2	0	1	1	1	hsa-miR-548k				-0.21	-0.22	N/A
NUP107	ENST00000229179.4	nucleoporin 107kDa	630	1	0	1	0	0	hsa-miR-548k				-0.21	-0.24	N/A
CHCHD4	ENST00000295767.5	coiled-coil-helix-coiled-coil-helix domain containing 4	8	1	1	0	0	0	hsa-miR-548k				-0.21	-0.21	N/A
HSPB11	ENST00000194214.5	heat shock protein family B (small), member 11	719	1	0	0	1	0	hsa-miR-548k				-0.21	-0.21	N/A
GDA	ENST00000358399.3	guanine deaminase	5	3	1	1	1	2	hsa-miR-548k				-0.21	-0.21	N/A
KRAS	ENST00000256078.4	Kirsten rat sarcoma viral oncogene homolog	40	4	0	1	3	3	hsa-miR-548k				-0.21	-0.23	N/A
GLIPR2	ENST00000396613.3	GLI pathogenesis-related 2	218	1	0	1	0	1	hsa-miR-548k				-0.21	-0.39	N/A
TNC	ENST00000340094.3	tenascin C	4571	1	0	1	0	0	hsa-miR-548k				-0.21	-0.21	N/A
EPS15	ENST00000371730.2	epidermal growth factor receptor pathway substrate 15	325	2	1	1	0	0	hsa-miR-548k				-0.21	-0.21	N/A
GRM7	ENST00000486284.1	glutamate receptor, metabotropic 7	5	2	0	1	1	1	hsa-miR-548k				-0.21	-0.21	N/A
DBI	ENST00000355857.3	diazepam binding inhibitor (GABA receptor modulator, acyl-CoA binding protein)	623	1	0	0	1	0	hsa-miR-548k				-0.21	-0.22	N/A
XPOT	ENST00000332707.5	exportin, tRNA	887	3	0	1	2	2	hsa-miR-548k				-0.21	-0.24	N/A
TEAD1	ENST00000361905.4	TEA domain family member 1 (SV40 transcriptional enhancer factor)	740	3	0	3	0	1	hsa-miR-548k				-0.21	-0.21	N/A
SRFBP1	ENST00000339397.4	serum response factor binding protein 1	102	1	0	1	0	1	hsa-miR-548k				-0.21	-0.23	N/A
WDR26	ENST00000414423.2	WD repeat domain 26	1229	3	0	1	2	2	hsa-miR-548k				-0.21	-0.25	N/A
LIX1L	ENST00000369308.3	Lix1 homolog (mouse)-like	695	2	0	1	1	1	hsa-miR-548k				-0.21	-0.23	N/A
MAEL	ENST00000367872.4	maelstrom spermatogenic transposon silencer	9	1	0	1	0	0	hsa-miR-548k				-0.21	-0.21	N/A
TP53TG3D	ENST00000398664.3	TP53 target 3D	5	1	0	1	0	1	hsa-miR-548k				-0.21	-0.21	N/A
RPRD1A	ENST00000399022.4	regulation of nuclear pre-mRNA domain containing 1A	333	1	0	1	0	3	hsa-miR-548k				-0.21	-0.22	N/A
SLC19A2	ENST00000236137.5	solute carrier family 19 (thiamine transporter), member 2	229	1	0	1	0	0	hsa-miR-548k				-0.21	-0.21	N/A
RCE1	ENST00000309657.3	RCE1 homolog, prenyl protein protease (S. cerevisiae)	4698	1	0	1	0	0	hsa-miR-548k				-0.2	-0.2	N/A
FAM103A1	ENST00000304191.3	family with sequence similarity 103, member A1	11	1	0	1	0	2	hsa-miR-548k				-0.2	-0.2	N/A
PLAC1L	ENST00000278855.2	placenta-specific 1-like	5	2	0	0	2	0	hsa-miR-548k				-0.2	-0.2	N/A
SEPT2	ENST00000391971.2	septin 2	1445	1	0	1	0	1	hsa-miR-548k				-0.2	-0.23	N/A
AC012360.2	ENST00000595531.1	LOC644617 protein; Uncharacterized protein	430	1	0	1	0	0	hsa-miR-548k				-0.2	-0.24	N/A
MUT	ENST00000274813.3	methylmalonyl CoA mutase	49	4	0	2	2	2	hsa-miR-548k				-0.2	-0.21	N/A
SLC25A21	ENST00000331299.5	solute carrier family 25 (mitochondrial oxoadipate carrier), member 21	110	2	0	0	2	2	hsa-miR-548k				-0.2	-0.2	N/A
DFFB	ENST00000378209.3	DNA fragmentation factor, 40kDa, beta polypeptide (caspase-activated DNase)	55	1	0	1	0	0	hsa-miR-548k				-0.2	-0.2	N/A
TP53TG3	ENST00000398682.4	TP53 target 3	5	1	0	1	0	1	hsa-miR-548k				-0.2	-0.2	N/A
TP53TG3B	ENST00000341305.5	TP53 target 3B	5	1	0	1	0	1	hsa-miR-548k				-0.2	-0.2	N/A
GJC1	ENST00000426548.1	gap junction protein, gamma 1, 45kDa	195	3	0	2	1	3	hsa-miR-548k				-0.2	-0.29	N/A
TP53TG3C	ENST00000398667.4	TP53 target 3C	5	1	0	1	0	1	hsa-miR-548k				-0.2	-0.2	N/A
CCDC179	ENST00000532798.2	coiled-coil domain containing 179	5	1	0	0	1	1	hsa-miR-548k				-0.2	-0.2	N/A
GCM1	ENST00000259803.7	glial cells missing homolog 1 (Drosophila)	5	1	1	0	0	0	hsa-miR-548k				-0.2	-0.2	N/A
RCBTB2	ENST00000344532.3	regulator of chromosome condensation (RCC1) and BTB (POZ) domain containing protein 2	96	1	0	1	0	0	hsa-miR-548k				-0.2	-0.2	N/A
MEX3B	ENST00000558133.1	mex-3 RNA binding family member B	1401	1	1	0	0	0	hsa-miR-548k				-0.2	-0.2	N/A
CHD1	ENST00000284049.3	chromodomain helicase DNA binding protein 1	35	1	0	1	0	0	hsa-miR-548k				-0.2	-0.2	N/A
MGARP	ENST00000398955.1	mitochondria-localized glutamic acid-rich protein	184	2	0	0	2	0	hsa-miR-548k				-0.2	-0.23	N/A
RP6-24A23.6	ENST00000563887.1	Uncharacterized protein	937	1	0	1	0	1	hsa-miR-548k				-0.2	-0.28	N/A
C7orf76	ENST00000356686.1	chromosome 7 open reading frame 76	5	1	0	1	0	0	hsa-miR-548k				-0.2	-0.2	N/A
APOF	ENST00000398189.3	apolipoprotein F	5	1	0	1	0	0	hsa-miR-548k				-0.2	-0.2	N/A
COL24A1	ENST00000370571.2	collagen, type XXIV, alpha 1	5	1	1	0	0	0	hsa-miR-548k				-0.2	-0.2	N/A
DPPA2	ENST00000478945.1	developmental pluripotency associated 2	13	1	0	1	0	0	hsa-miR-548k				-0.2	-0.2	N/A
MDM1	ENST00000540418.1	Mdm1 nuclear protein homolog (mouse)	146	1	0	1	0	1	hsa-miR-548k				-0.2	-0.2	N/A
KCNA7	ENST00000221444.1	potassium voltage-gated channel, shaker-related subfamily, member 7	11	1	1	0	0	0	hsa-miR-548k				-0.2	-0.2	N/A
LYSMD3	ENST00000509384.1	LysM, putative peptidoglycan-binding, domain containing 3	92	2	0	2	0	1	hsa-miR-548k				-0.2	-0.21	N/A
DCUN1D2	ENST00000332592.3	DCN1, defective in cullin neddylation 1, domain containing 2	17	1	0	1	0	0	hsa-miR-548k				-0.2	-0.22	N/A
FAM76B	ENST00000358780.5	family with sequence similarity 76, member B	186	1	0	1	0	2	hsa-miR-548k				-0.2	-0.33	N/A
C7orf41	ENST00000324453.8	chromosome 7 open reading frame 41	235	2	0	2	0	1	hsa-miR-548k				-0.2	-0.21	N/A
ZFYVE21	ENST00000216602.6	zinc finger, FYVE domain containing 21	718	1	0	1	0	0	hsa-miR-548k				-0.2	-0.2	N/A
GSTCD	ENST00000515279.1	glutathione S-transferase, C-terminal domain containing	411	2	0	1	1	0	hsa-miR-548k				-0.2	-0.2	N/A
SLC12A1	ENST00000396577.3	solute carrier family 12 (sodium/potassium/chloride transporter), member 1	5	1	1	0	0	2	hsa-miR-548k				-0.2	-0.2	N/A
FAM217B	ENST00000358293.3	family with sequence similarity 217, member B	175	3	1	0	2	5	hsa-miR-548k				-0.2	-0.2	N/A
METTL13	ENST00000362019.3	methyltransferase like 13	851	1	0	1	0	0	hsa-miR-548k				-0.2	-0.2	N/A
ZNF146	ENST00000443387.2	zinc finger protein 146	3086	1	0	1	0	0	hsa-miR-548k				-0.19	-0.2	N/A
NUP37	ENST00000552283.1	nucleoporin 37kDa	458	3	1	0	2	4	hsa-miR-548k				-0.19	-0.25	N/A
UBR1	ENST00000382177.2	ubiquitin protein ligase E3 component n-recognin 1	11	2	0	2	0	1	hsa-miR-548k				-0.19	-0.2	N/A
PPP3CB	ENST00000360663.5	protein phosphatase 3, catalytic subunit, beta isozyme	105	1	1	0	0	1	hsa-miR-548k				-0.19	-0.19	N/A
TSPYL4	ENST00000420283.1	TSPY-like 4	5	2	0	1	1	0	hsa-miR-548k				-0.19	-0.19	N/A
TMEM87A	ENST00000389834.4	transmembrane protein 87A	52	1	1	0	0	0	hsa-miR-548k				-0.19	-0.29	N/A
LIPF	ENST00000238983.4	lipase, gastric	5	1	0	0	1	0	hsa-miR-548k				-0.19	-0.19	N/A
SPTSSA	ENST00000298130.4	serine palmitoyltransferase, small subunit A	27	1	0	1	0	0	hsa-miR-548k				-0.19	-0.25	N/A
MDFIC	ENST00000393486.1	MyoD family inhibitor domain containing	601	3	0	1	2	3	hsa-miR-548k				-0.19	-0.21	N/A
NOTCH1	ENST00000277541.6	notch 1	88	1	0	1	0	0	hsa-miR-548k				-0.19	-0.19	N/A
C11orf34	ENST00000338832.2	chromosome 11 open reading frame 34	5	1	0	0	1	1	hsa-miR-548k				-0.19	-0.19	N/A
RBM26	ENST00000267229.7	RNA binding motif protein 26	122	2	0	1	1	1	hsa-miR-548k				-0.19	-0.2	N/A
LRAT	ENST00000336356.3	lecithin retinol acyltransferase (phosphatidylcholine--retinol O-acyltransferase)	9	2	1	0	1	1	hsa-miR-548k				-0.19	-0.19	N/A
LBR	ENST00000272163.4	lamin B receptor	1217	2	0	2	0	1	hsa-miR-548k				-0.19	-0.2	N/A
MAST4	ENST00000406374.1	microtubule associated serine/threonine kinase family member 4	72	1	0	1	0	0	hsa-miR-548k				-0.19	-0.24	N/A
RSRC2	ENST00000331738.7	arginine/serine-rich coiled-coil 2	320	3	1	2	0	1	hsa-miR-548k				-0.19	-0.49	N/A
NBPF24	ENST00000369226.3	neuroblastoma breakpoint family, member 24	5	1	0	1	0	1	hsa-miR-548k				-0.19	-0.19	N/A
PIGX	ENST00000314118.4	phosphatidylinositol glycan anchor biosynthesis, class X	198	1	0	1	0	1	hsa-miR-548k				-0.19	-0.22	N/A
NUDT3	ENST00000607016.1	nudix (nucleoside diphosphate linked moiety X)-type motif 3	190	4	0	3	1	3	hsa-miR-548k				-0.19	-0.24	N/A
KLF3	ENST00000261438.5	Kruppel-like factor 3 (basic)	515	2	1	0	1	0	hsa-miR-548k				-0.19	-0.26	N/A
ZRANB2	ENST00000254821.6	zinc finger, RAN-binding domain containing 2	4196	3	0	1	2	1	hsa-miR-548k				-0.19	-0.19	N/A
SERINC5	ENST00000512721.1	serine incorporator 5	175	1	1	0	0	3	hsa-miR-548k				-0.19	-0.2	N/A
ADCY2	ENST00000338316.4	adenylate cyclase 2 (brain)	13	4	0	3	1	1	hsa-miR-548k				-0.19	-0.23	N/A
RALA	ENST00000005257.2	v-ral simian leukemia viral oncogene homolog A (ras related)	21	2	0	0	2	0	hsa-miR-548k				-0.19	-0.19	N/A
ANAPC7	ENST00000455511.3	anaphase promoting complex subunit 7	819	1	0	1	0	0	hsa-miR-548k				-0.19	-0.19	N/A
RAB9B	ENST00000243298.2	RAB9B, member RAS oncogene family	21	2	1	0	1	1	hsa-miR-548k				-0.19	-0.19	N/A
MADCAM1	ENST00000346144.4	mucosal vascular addressin cell adhesion molecule 1	5	1	0	1	0	0	hsa-miR-548k				-0.19	-0.19	N/A
RBL1	ENST00000598590.1	RBL1 protein; Uncharacterized protein	10	1	0	1	0	0	hsa-miR-548k				-0.19	-0.19	N/A
MRAP2	ENST00000257776.4	melanocortin 2 receptor accessory protein 2	25	1	1	0	0	0	hsa-miR-548k				-0.19	-0.19	N/A
HELQ	ENST00000295488.3	helicase, POLQ-like	75	1	0	0	1	0	hsa-miR-548k				-0.19	-0.19	N/A
HOOK3	ENST00000307602.4	hook microtubule-tethering protein 3	403	4	0	0	4	3	hsa-miR-548k				-0.19	-0.28	N/A
WDSUB1	ENST00000359774.4	WD repeat, sterile alpha motif and U-box domain containing 1	72	1	0	0	1	0	hsa-miR-548k				-0.19	-0.2	N/A
POC1B	ENST00000378528.2	POC1 centriolar protein B	61	2	0	2	0	0	hsa-miR-548k				-0.19	-0.29	N/A
SUV420H1	ENST00000304363.4	suppressor of variegation 4-20 homolog 1 (Drosophila)	62	4	0	2	2	1	hsa-miR-548k				-0.19	-0.21	N/A
WASF1	ENST00000392587.2	WAS protein family, member 1	55	1	0	1	0	0	hsa-miR-548k				-0.19	-0.19	N/A
SPG21	ENST00000204566.2	spastic paraplegia 21 (autosomal recessive, Mast syndrome)	227	1	0	1	0	0	hsa-miR-548k				-0.19	-0.19	N/A
TMPRSS7	ENST00000452346.2	transmembrane protease, serine 7	5	1	0	0	1	0	hsa-miR-548k				-0.19	-0.19	N/A
MEI4	ENST00000602452.2	meiosis-specific 4 homolog (S. cerevisiae)	5	3	0	1	2	0	hsa-miR-548k				-0.19	-0.19	N/A
MTCP1	ENST00000369476.3	mature T-cell proliferation 1	18	3	1	0	2	0	hsa-miR-548k				-0.19	-0.49	N/A
UHMK1	ENST00000538489.1	U2AF homology motif (UHM) kinase 1	48	4	2	0	2	4	hsa-miR-548k				-0.19	-0.21	N/A
IL1RN	ENST00000361779.3	interleukin 1 receptor antagonist	19	1	1	0	0	0	hsa-miR-548k				-0.19	-0.19	N/A
KLK7	ENST00000391807.1	kallikrein-related peptidase 7	5	1	0	1	0	0	hsa-miR-548k				-0.19	-0.19	N/A
PNISR	ENST00000369239.5	PNN-interacting serine/arginine-rich protein	600	2	0	2	0	1	hsa-miR-548k				-0.19	-0.29	N/A
SLC41A2	ENST00000258538.3	solute carrier family 41 (magnesium transporter), member 2	224	1	1	0	0	0	hsa-miR-548k				-0.19	-0.23	N/A
SDHB	ENST00000375499.3	succinate dehydrogenase complex, subunit B, iron sulfur (Ip)	83	1	0	0	1	0	hsa-miR-548k				-0.19	-0.2	N/A
SLC38A1	ENST00000398637.5	solute carrier family 38, member 1	1967	3	1	1	1	1	hsa-miR-548k				-0.19	-0.2	N/A
CLDN16	ENST00000264734.2	claudin 16	25	2	0	1	1	2	hsa-miR-548k				-0.19	-0.19	N/A
RP11-332O19.5	ENST00000441178.2	rcRPE protein	5	1	0	1	0	1	hsa-miR-548k				-0.19	-0.19	N/A
IRAK1BP1	ENST00000369940.2	interleukin-1 receptor-associated kinase 1 binding protein 1	30	4	0	2	2	1	hsa-miR-548k				-0.19	-0.42	N/A
MAB21L1	ENST00000379919.4	mab-21-like 1 (C. elegans)	25	1	0	1	0	1	hsa-miR-548k				-0.19	-0.19	N/A
DAP	ENST00000230895.6	death-associated protein	8552	1	0	1	0	0	hsa-miR-548k				-0.19	-0.19	N/A
ZNF45	ENST00000269973.5	zinc finger protein 45	359	1	1	0	0	0	hsa-miR-548k				-0.19	-0.19	N/A
CLDN20	ENST00000367165.3	claudin 20	5	1	0	0	1	0	hsa-miR-548k				-0.19	-0.19	N/A
GNA13	ENST00000439174.2	guanine nucleotide binding protein (G protein), alpha 13	190	1	0	1	0	3	hsa-miR-548k				-0.19	-0.19	N/A
CCDC181	ENST00000367806.3	coiled-coil domain containing 181	18	1	0	1	0	0	hsa-miR-548k				-0.19	-0.19	N/A
ST8SIA4	ENST00000231461.5	ST8 alpha-N-acetyl-neuraminide alpha-2,8-sialyltransferase 4	5	4	0	2	2	3	hsa-miR-548k				-0.18	-0.18	N/A
IWS1	ENST00000295321.4	IWS1 homolog (S. cerevisiae)	343	2	0	2	0	2	hsa-miR-548k				-0.18	-0.27	N/A
CDK19	ENST00000368911.3	cyclin-dependent kinase 19	51	3	1	1	1	0	hsa-miR-548k				-0.18	-0.28	N/A
LRP12	ENST00000424843.2	low density lipoprotein receptor-related protein 12	378	4	0	3	1	0	hsa-miR-548k				-0.18	-0.32	N/A
PRUNE	ENST00000271620.3	prune exopolyphosphatase	41	1	1	0	0	0	hsa-miR-548k				-0.18	-0.18	N/A
SESN1	ENST00000436639.2	sestrin 1	96	1	0	1	0	0	hsa-miR-548k				-0.18	-0.18	N/A
RFX4	ENST00000229387.5	regulatory factor X, 4 (influences HLA class II expression)	5	1	0	1	0	0	hsa-miR-548k				-0.18	-0.18	N/A
TRPC3	ENST00000264811.5	transient receptor potential cation channel, subfamily C, member 3	37	2	1	0	1	1	hsa-miR-548k				-0.18	-0.28	N/A
NOTCH2NL	ENST00000369340.3	notch 2 N-terminal like	5	1	0	1	0	3	hsa-miR-548k				-0.18	-0.18	N/A
TICAM2	ENST00000408996.4	toll-like receptor adaptor molecule 2	202	1	0	1	0	0	hsa-miR-548k				-0.18	-0.18	N/A
ZNF681	ENST00000402377.3	zinc finger protein 681	21	3	0	2	1	1	hsa-miR-548k				-0.18	-0.18	N/A
MRPS36	ENST00000256441.4	mitochondrial ribosomal protein S36	30	1	0	0	1	1	hsa-miR-548k				-0.18	-0.18	N/A
ADAM30	ENST00000369400.1	ADAM metallopeptidase domain 30	5	1	0	0	1	0	hsa-miR-548k				-0.18	-0.18	N/A
PDGFRB	ENST00000261799.4	platelet-derived growth factor receptor, beta polypeptide	320	1	0	1	0	0	hsa-miR-548k				-0.18	-0.18	N/A
XRN2	ENST00000377191.3	5'-3' exoribonuclease 2	48	1	0	1	0	0	hsa-miR-548k				-0.18	-0.18	N/A
NR2F2	ENST00000394166.3	nuclear receptor subfamily 2, group F, member 2	4428	1	0	1	0	1	hsa-miR-548k				-0.18	-0.18	N/A
TTC26	ENST00000430935.1	tetratricopeptide repeat domain 26	211	2	0	1	1	3	hsa-miR-548k				-0.18	-0.18	N/A
RPIA	ENST00000283646.4	ribose 5-phosphate isomerase A	415	1	0	1	0	0	hsa-miR-548k				-0.18	-0.22	N/A
GPR4	ENST00000323040.4	G protein-coupled receptor 4	5	1	0	1	0	0	hsa-miR-548k				-0.18	-0.18	N/A
CBLN2	ENST00000585159.1	cerebellin 2 precursor	23	3	0	1	2	2	hsa-miR-548k				-0.18	-0.2	N/A
NTF3	ENST00000423158.3	neurotrophin 3	154	1	0	0	1	0	hsa-miR-548k				-0.18	-0.18	N/A
COL9A1	ENST00000357250.6	collagen, type IX, alpha 1	9	2	1	1	0	0	hsa-miR-548k				-0.18	-0.22	N/A
AOC2	ENST00000253799.3	amine oxidase, copper containing 2 (retina-specific)	26	1	0	1	0	1	hsa-miR-548k				-0.18	-0.18	N/A
PDCD2	ENST00000542896.1	programmed cell death 2	413	1	0	0	1	0	hsa-miR-548k				-0.18	-0.18	N/A
GPR137C	ENST00000321662.6	G protein-coupled receptor 137C	110	4	0	2	2	3	hsa-miR-548k				-0.18	-0.21	N/A
MAP2K1	ENST00000307102.5	mitogen-activated protein kinase kinase 1	8	1	1	0	0	2	hsa-miR-548k				-0.18	-0.18	N/A
VPS4B	ENST00000238497.5	vacuolar protein sorting 4 homolog B (S. cerevisiae)	180	2	0	1	1	0	hsa-miR-548k				-0.18	-0.18	N/A
NAA38	ENST00000249299.2	N(alpha)-acetyltransferase 38, NatC auxiliary subunit	458	6	1	1	4	2	hsa-miR-548k				-0.18	-0.56	N/A
PCDHB14	ENST00000239449.4	protocadherin beta 14	9	1	0	1	0	0	hsa-miR-548k				-0.18	-0.18	N/A
FAM133B	ENST00000438306.1	family with sequence similarity 133, member B	32	1	0	1	0	2	hsa-miR-548k				-0.18	-0.18	N/A
SMAD1	ENST00000302085.4	SMAD family member 1	240	1	0	1	0	1	hsa-miR-548k				-0.18	-0.18	N/A
NCSTN	ENST00000294785.5	nicastrin	578	1	0	1	0	1	hsa-miR-548k				-0.18	-0.18	N/A
RTN3	ENST00000339997.4	reticulon 3	85	1	0	1	0	0	hsa-miR-548k				-0.18	-0.18	N/A
AP003774.4	ENST00000316124.2	HCG1652096, isoform CRA_a; Uncharacterized protein; cDNA FLJ37045 fis, clone BRACE2012185	5	1	0	1	0	0	hsa-miR-548k				-0.18	-0.18	N/A
KLLN	ENST00000445946.3	killin, p53-regulated DNA replication inhibitor	5	1	0	1	0	0	hsa-miR-548k				-0.18	-0.18	N/A
THEMIS	ENST00000368250.1	thymocyte selection associated	5	3	0	1	2	1	hsa-miR-548k				-0.18	-0.18	N/A
DYNLT1	ENST00000367088.1	dynein, light chain, Tctex-type 1	8	1	0	0	1	1	hsa-miR-548k				-0.18	-0.29	N/A
GLS	ENST00000338435.4	glutaminase	1927	2	0	1	1	1	hsa-miR-548k				-0.18	-0.18	N/A
PLEKHB2	ENST00000438882.2	pleckstrin homology domain containing, family B (evectins) member 2	1358	2	0	1	1	2	hsa-miR-548k				-0.18	-0.19	N/A
PTGER2	ENST00000245457.5	prostaglandin E receptor 2 (subtype EP2), 53kDa	84	1	0	1	0	1	hsa-miR-548k				-0.18	-0.18	N/A
NR2E1	ENST00000368986.4	nuclear receptor subfamily 2, group E, member 1	5	1	0	1	0	0	hsa-miR-548k				-0.17	-0.17	N/A
RNF111	ENST00000348370.4	ring finger protein 111	395	1	1	0	0	3	hsa-miR-548k				-0.17	-0.17	N/A
CALR3	ENST00000269881.3	calreticulin 3	5	1	0	0	1	0	hsa-miR-548k				-0.17	-0.17	N/A
CA1	ENST00000523953.1	carbonic anhydrase I	5	2	0	0	2	0	hsa-miR-548k				-0.17	-0.17	N/A
C10orf25	ENST00000298298.1	chromosome 10 open reading frame 25	29	1	0	1	0	1	hsa-miR-548k				-0.17	-0.19	N/A
SLC9A6	ENST00000370698.3	solute carrier family 9, subfamily A (NHE6, cation proton antiporter 6), member 6	547	2	1	0	1	1	hsa-miR-548k				-0.17	-0.18	N/A
DMRT1	ENST00000382276.3	doublesex and mab-3 related transcription factor 1	5	2	0	1	1	1	hsa-miR-548k				-0.17	-0.17	N/A
TRIM64B	ENST00000329862.6	tripartite motif containing 64B	5	1	0	1	0	1	hsa-miR-548k				-0.17	-0.17	N/A
P4HB	ENST00000331483.4	prolyl 4-hydroxylase, beta polypeptide	17931	1	0	1	0	0	hsa-miR-548k				-0.17	-0.18	N/A
CYP19A1	ENST00000396402.1	cytochrome P450, family 19, subfamily A, polypeptide 1	5	1	1	0	0	1	hsa-miR-548k				-0.17	-0.17	N/A
ANGPTL1	ENST00000234816.2	angiopoietin-like 1	5	1	0	1	0	1	hsa-miR-548k				-0.17	-0.17	N/A
WDR61	ENST00000558311.1	WD repeat domain 61	1987	1	0	0	1	0	hsa-miR-548k				-0.17	-0.17	N/A
SDC4	ENST00000372733.3	syndecan 4	1252	2	0	1	1	0	hsa-miR-548k				-0.17	-0.28	N/A
GNPDA2	ENST00000509756.1	glucosamine-6-phosphate deaminase 2	117	1	0	1	0	6	hsa-miR-548k				-0.17	-0.21	N/A
TRAPPC6B	ENST00000330149.5	trafficking protein particle complex 6B	69	1	1	0	0	2	hsa-miR-548k				-0.17	-0.26	N/A
PNN	ENST00000216832.4	pinin, desmosome associated protein	858	1	0	1	0	0	hsa-miR-548k				-0.17	-0.18	N/A
EXOC6	ENST00000371552.4	exocyst complex component 6	261	1	1	0	0	1	hsa-miR-548k				-0.17	-0.17	N/A
FCRLA	ENST00000367959.2	Fc receptor-like A	5	1	0	1	0	0	hsa-miR-548k				-0.17	-0.17	N/A
DEFA6	ENST00000297436.2	defensin, alpha 6, Paneth cell-specific	5	1	0	0	1	0	hsa-miR-548k				-0.17	-0.17	N/A
KRTAP17-1	ENST00000334202.3	keratin associated protein 17-1	5	1	0	0	1	0	hsa-miR-548k				-0.17	-0.17	N/A
MAGI3	ENST00000307546.9	membrane associated guanylate kinase, WW and PDZ domain containing 3	70	2	1	0	1	2	hsa-miR-548k				-0.17	-0.17	N/A
ZBTB9	ENST00000395064.2	zinc finger and BTB domain containing 9	1148	1	0	1	0	1	hsa-miR-548k				-0.17	-0.17	N/A
NRXN1	ENST00000342183.5	neurexin 1	5	2	0	1	1	2	hsa-miR-548k				-0.17	-0.17	N/A
C15orf56	ENST00000319503.3	chromosome 15 open reading frame 56	5	1	0	1	0	0	hsa-miR-548k				-0.17	-0.17	N/A
TMPO	ENST00000266732.4	thymopoietin	3196	1	1	0	0	4	hsa-miR-548k				-0.17	-0.17	N/A
HMGCS1	ENST00000325110.6	3-hydroxy-3-methylglutaryl-CoA synthase 1 (soluble)	3730	2	0	1	1	3	hsa-miR-548k				-0.17	-0.19	N/A
FEZ2	ENST00000379245.4	fasciculation and elongation protein zeta 2 (zygin II)	323	1	1	0	0	1	hsa-miR-548k				-0.17	-0.22	N/A
PTBP3	ENST00000374257.1	polypyrimidine tract binding protein 3	214	4	0	2	2	3	hsa-miR-548k				-0.17	-0.21	N/A
KLHL28	ENST00000396128.4	kelch-like family member 28	9	2	0	2	0	4	hsa-miR-548k				-0.17	-0.19	N/A
CDK6	ENST00000265734.4	cyclin-dependent kinase 6	1116	5	0	4	1	7	hsa-miR-548k				-0.17	-0.18	N/A
FAM120AOS	ENST00000423591.1	family with sequence similarity 120A opposite strand	258	3	0	2	1	1	hsa-miR-548k				-0.17	-0.21	N/A
GABRA4	ENST00000264318.3	gamma-aminobutyric acid (GABA) A receptor, alpha 4	5	4	0	3	1	9	hsa-miR-548k				-0.17	-0.17	N/A
NLRP7	ENST00000448121.2	NLR family, pyrin domain containing 7	5	1	0	1	0	0	hsa-miR-548k				-0.17	-0.17	N/A
AIPL1	ENST00000381129.3	aryl hydrocarbon receptor interacting protein-like 1	5	1	1	0	0	0	hsa-miR-548k				-0.17	-0.17	N/A
METTL7A	ENST00000332160.4	methyltransferase like 7A	695	1	0	1	0	1	hsa-miR-548k				-0.17	-0.17	N/A
VEZF1	ENST00000584396.1	vascular endothelial zinc finger 1	209	2	1	1	0	0	hsa-miR-548k				-0.17	-0.17	N/A
SATB1	ENST00000338745.6	SATB homeobox 1	312	2	1	1	0	1	hsa-miR-548k				-0.17	-0.2	N/A
IMPAD1	ENST00000262644.4	inositol monophosphatase domain containing 1	1488	4	0	3	1	3	hsa-miR-548k				-0.17	-0.3	N/A
SLC25A18	ENST00000327451.6	solute carrier family 25 (glutamate carrier), member 18	115	1	0	1	0	2	hsa-miR-548k				-0.17	-0.2	N/A
WWP1	ENST00000517970.1	WW domain containing E3 ubiquitin protein ligase 1	161	2	0	1	1	3	hsa-miR-548k				-0.17	-0.18	N/A
CD300LG	ENST00000317310.4	CD300 molecule-like family member g	5	1	0	1	0	0	hsa-miR-548k				-0.17	-0.17	N/A
ESRP1	ENST00000358397.5	epithelial splicing regulatory protein 1	74	2	0	1	1	0	hsa-miR-548k				-0.17	-0.17	N/A
ITGAX	ENST00000268296.4	integrin, alpha X (complement component 3 receptor 4 subunit)	5	1	1	0	0	0	hsa-miR-548k				-0.17	-0.17	N/A
ZNF142	ENST00000449707.1	zinc finger protein 142	252	1	0	1	0	0	hsa-miR-548k				-0.17	-0.17	N/A
BCKDHB	ENST00000545529.1	branched chain keto acid dehydrogenase E1, beta polypeptide	143	3	1	1	1	1	hsa-miR-548k				-0.17	-0.17	N/A
RP11-57H12.6	ENST00000604534.1	TMEM56-RWDD3 protein	49	1	0	1	0	0	hsa-miR-548k				-0.17	-0.17	N/A
PROSC	ENST00000328195.3	proline synthetase co-transcribed homolog (bacterial)	414	1	0	1	0	0	hsa-miR-548k				-0.17	-0.17	N/A
LIN52	ENST00000555028.1	lin-52 homolog (C. elegans)	116	1	0	1	0	0	hsa-miR-548k				-0.17	-0.19	N/A
ATOX1	ENST00000521264.1	antioxidant 1 copper chaperone	43	2	0	1	1	0	hsa-miR-548k				-0.17	-0.2	N/A
IL10RB	ENST00000290200.2	interleukin 10 receptor, beta	238	1	0	1	0	0	hsa-miR-548k				-0.17	-0.17	N/A
C4orf46	ENST00000508457.1	chromosome 4 open reading frame 46	128	1	0	0	1	2	hsa-miR-548k				-0.17	-0.18	N/A
EXTL2	ENST00000370113.3	exostosin-like glycosyltransferase 2	204	1	0	1	0	1	hsa-miR-548k				-0.17	-0.17	N/A
XAGE2B	ENST00000286049.2	X antigen family, member 2B	5	1	0	0	1	0	hsa-miR-548k				-0.17	-0.17	N/A
XAGE2	ENST00000330906.4	X antigen family, member 2	5	1	0	0	1	0	hsa-miR-548k				-0.17	-0.17	N/A
FAM214B	ENST00000378566.1	family with sequence similarity 214, member B	8	1	0	1	0	0	hsa-miR-548k				-0.17	-0.17	N/A
RAD18	ENST00000264926.2	RAD18 homolog (S. cerevisiae)	211	2	0	1	1	0	hsa-miR-548k				-0.17	-0.18	N/A
TMEM41B	ENST00000528080.1	transmembrane protein 41B	191	2	1	0	1	1	hsa-miR-548k				-0.17	-0.17	N/A
DSP	ENST00000379802.3	desmoplakin	4571	1	1	0	0	0	hsa-miR-548k				-0.17	-0.17	N/A
DCK	ENST00000504730.1	deoxycytidine kinase	200	1	0	1	0	2	hsa-miR-548k				-0.17	-0.19	N/A
ANXA7	ENST00000372921.5	annexin A7	1433	1	1	0	0	1	hsa-miR-548k				-0.17	-0.33	N/A
KBTBD4	ENST00000526005.1	kelch repeat and BTB (POZ) domain containing 4	7	1	0	1	0	0	hsa-miR-548k				-0.17	-0.17	N/A
AL162407.1	ENST00000451472.1	CDNA FLJ20147 fis, clone COL07954; HCG1781466; Uncharacterized protein	253	1	0	1	0	1	hsa-miR-548k				-0.17	-0.17	N/A
ADAMTS1	ENST00000284984.3	ADAM metallopeptidase with thrombospondin type 1 motif, 1	466	2	1	0	1	0	hsa-miR-548k				-0.17	-0.22	N/A
WWC3	ENST00000380861.4	WWC family member 3	11	2	0	2	0	1	hsa-miR-548k				-0.17	-0.17	N/A
MAT2B	ENST00000518095.1	methionine adenosyltransferase II, beta	1901	1	1	0	0	2	hsa-miR-548k				-0.16	-0.17	N/A
ARMC10	ENST00000323716.3	armadillo repeat containing 10	147	2	1	0	1	0	hsa-miR-548k				-0.16	-0.2	N/A
TAL2	ENST00000334077.3	T-cell acute lymphocytic leukemia 2	21	1	0	1	0	0	hsa-miR-548k				-0.16	-0.22	N/A
RBM18	ENST00000417201.3	RNA binding motif protein 18	963	2	1	1	0	2	hsa-miR-548k				-0.16	-0.31	N/A
AK3	ENST00000381809.3	adenylate kinase 3	323	3	0	0	3	6	hsa-miR-548k				-0.16	-0.17	N/A
PPP1R2	ENST00000328432.3	protein phosphatase 1, regulatory (inhibitor) subunit 2	8	1	1	0	0	2	hsa-miR-548k				-0.16	-0.16	N/A
MS4A6A	ENST00000528851.1	membrane-spanning 4-domains, subfamily A, member 6A	5	1	0	1	0	0	hsa-miR-548k				-0.16	-0.16	N/A
PTGS2	ENST00000367468.5	prostaglandin-endoperoxide synthase 2 (prostaglandin G/H synthase and cyclooxygenase)	263	1	0	1	0	1	hsa-miR-548k				-0.16	-0.16	N/A
GORASP2	ENST00000234160.4	golgi reassembly stacking protein 2, 55kDa	1944	1	0	1	0	2	hsa-miR-548k				-0.16	-0.17	N/A
RP11-176H8.1	ENST00000547378.1	Uncharacterized protein	48	1	0	0	1	0	hsa-miR-548k				-0.16	-0.16	N/A
HMGA2	ENST00000403681.2	high mobility group AT-hook 2	8021	1	0	1	0	2	hsa-miR-548k				-0.16	-0.17	N/A
KCNK2	ENST00000444842.2	potassium channel, subfamily K, member 2	258	1	0	1	0	2	hsa-miR-548k				-0.16	-0.19	N/A
TMEM192	ENST00000306480.6	transmembrane protein 192	278	2	0	2	0	0	hsa-miR-548k				-0.16	-0.2	N/A
COQ6	ENST00000334571.2	coenzyme Q6 monooxygenase	64	2	0	0	2	0	hsa-miR-548k				-0.16	-0.23	N/A
GTF2F2	ENST00000340473.6	general transcription factor IIF, polypeptide 2, 30kDa	803	1	0	1	0	0	hsa-miR-548k				-0.16	-0.16	N/A
RUNX2	ENST00000371432.3	runt-related transcription factor 2	105	2	0	2	0	1	hsa-miR-548k				-0.16	-0.16	N/A
KCNMB2	ENST00000432997.1	potassium large conductance calcium-activated channel, subfamily M, beta member 2	5	2	0	2	0	2	hsa-miR-548k				-0.16	-0.16	N/A
FNDC3B	ENST00000336824.4	fibronectin type III domain containing 3B	509	4	3	0	1	1	hsa-miR-548k				-0.16	-0.29	N/A
SPTLC1	ENST00000262554.2	serine palmitoyltransferase, long chain base subunit 1	2578	1	1	0	0	1	hsa-miR-548k				-0.16	-0.16	N/A
ZNF800	ENST00000393313.1	zinc finger protein 800	239	1	0	1	0	2	hsa-miR-548k				-0.16	-0.17	N/A
POLK	ENST00000241436.4	polymerase (DNA directed) kappa	294	3	0	3	0	2	hsa-miR-548k				-0.16	-0.21	N/A
HOMER1	ENST00000508576.1	homer homolog 1 (Drosophila)	394	1	1	0	0	2	hsa-miR-548k				-0.16	-0.19	N/A
ASCL1	ENST00000266744.3	achaete-scute complex homolog 1 (Drosophila)	5	2	0	0	2	0	hsa-miR-548k				-0.16	-0.16	N/A
C7orf49	ENST00000424142.1	chromosome 7 open reading frame 49	272	1	0	1	0	0	hsa-miR-548k				-0.16	-0.16	N/A
SSFA2	ENST00000431877.2	sperm specific antigen 2	1434	1	0	1	0	1	hsa-miR-548k				-0.16	-0.16	N/A
OPRK1	ENST00000265572.3	opioid receptor, kappa 1	5	1	1	0	0	0	hsa-miR-548k				-0.16	-0.16	N/A
ANKDD1B	ENST00000601380.2	ankyrin repeat and death domain containing 1B	18	1	0	1	0	1	hsa-miR-548k				-0.16	-0.16	N/A
RASGRP3	ENST00000402538.3	RAS guanyl releasing protein 3 (calcium and DAG-regulated)	24	1	0	1	0	0	hsa-miR-548k				-0.16	-0.16	N/A
PVRL3	ENST00000319792.3	poliovirus receptor-related 3	361	2	1	1	0	3	hsa-miR-548k				-0.16	-0.18	N/A
ZNF711	ENST00000360700.4	zinc finger protein 711	5614	2	0	1	1	0	hsa-miR-548k				-0.16	-0.16	N/A
RRM2B	ENST00000251810.3	ribonucleotide reductase M2 B (TP53 inducible)	205	2	1	0	1	2	hsa-miR-548k				-0.16	-0.16	N/A
RNF165	ENST00000269439.7	ring finger protein 165	18	1	1	0	0	1	hsa-miR-548k				-0.16	-0.16	N/A
TTC17	ENST00000039989.4	tetratricopeptide repeat domain 17	27	1	1	0	0	0	hsa-miR-548k				-0.16	-0.19	N/A
ZIC1	ENST00000282928.4	Zic family member 1	26	2	1	1	0	2	hsa-miR-548k				-0.16	-0.26	N/A
PSMA4	ENST00000558094.1	proteasome (prosome, macropain) subunit, alpha type, 4	579	1	0	0	1	2	hsa-miR-548k				-0.16	-0.18	N/A
RPL7L1	ENST00000493763.1	ribosomal protein L7-like 1	824	2	0	1	1	1	hsa-miR-548k				-0.16	-0.16	N/A
TMED7-TICAM2	ENST00000333314.3	TMED7-TICAM2 readthrough	202	1	0	1	0	0	hsa-miR-548k				-0.16	-0.16	N/A
PCDHB11	ENST00000354757.3	protocadherin beta 11	12	1	0	1	0	0	hsa-miR-548k				-0.16	-0.16	N/A
CCSER1	ENST00000509176.1	coiled-coil serine-rich protein 1	5	2	0	1	1	2	hsa-miR-548k				-0.16	-0.16	N/A
PDZRN3	ENST00000263666.4	PDZ domain containing ring finger 3	146	1	0	1	0	1	hsa-miR-548k				-0.16	-0.16	N/A
SLC25A15	ENST00000338625.4	solute carrier family 25 (mitochondrial carrier; ornithine transporter) member 15	345	1	0	1	0	1	hsa-miR-548k				-0.16	-0.16	N/A
YWHAG	ENST00000307630.3	tyrosine 3-monooxygenase/tryptophan 5-monooxygenase activation protein, gamma polypeptide	5623	2	0	2	0	0	hsa-miR-548k				-0.16	-0.16	N/A
ZNF281	ENST00000294740.3	zinc finger protein 281	595	4	0	2	2	2	hsa-miR-548k				-0.16	-0.19	N/A
ZCCHC3	ENST00000382352.3	zinc finger, CCHC domain containing 3	1328	1	0	1	0	0	hsa-miR-548k				-0.16	-0.16	N/A
DCLK1	ENST00000379892.4	doublecortin-like kinase 1	9	3	0	2	1	6	hsa-miR-548k				-0.16	-0.16	N/A
HS2ST1	ENST00000370550.5	heparan sulfate 2-O-sulfotransferase 1	787	4	0	3	1	3	hsa-miR-548k				-0.16	-0.33	N/A
ZBTB44	ENST00000525842.1	zinc finger and BTB domain containing 44	236	4	2	1	1	7	hsa-miR-548k				-0.16	-0.2	N/A
ST8SIA1	ENST00000396037.4	ST8 alpha-N-acetyl-neuraminide alpha-2,8-sialyltransferase 1	5	6	1	4	1	3	hsa-miR-548k				-0.16	-0.16	N/A
ARPP21	ENST00000187397.4	cAMP-regulated phosphoprotein, 21kDa	5	1	0	1	0	0	hsa-miR-548k				-0.16	-0.16	N/A
TMEM30B	ENST00000555868.1	transmembrane protein 30B	10	2	0	1	1	1	hsa-miR-548k				-0.16	-0.16	N/A
TMEM144	ENST00000296529.6	transmembrane protein 144	131	1	1	0	0	1	hsa-miR-548k				-0.16	-0.16	N/A
AASS	ENST00000393376.1	aminoadipate-semialdehyde synthase	72	1	0	1	0	2	hsa-miR-548k				-0.16	-0.18	N/A
EXD1	ENST00000314992.5	exonuclease 3'-5' domain containing 1	5	1	0	1	0	1	hsa-miR-548k				-0.15	-0.15	N/A
DOPEY2	ENST00000399151.3	dopey family member 2	43	1	1	0	0	0	hsa-miR-548k				-0.15	-0.15	N/A
MCCC2	ENST00000340941.6	methylcrotonoyl-CoA carboxylase 2 (beta)	1590	1	0	1	0	0	hsa-miR-548k				-0.15	-0.15	N/A
MTF1	ENST00000373036.4	metal-regulatory transcription factor 1	98	1	1	0	0	2	hsa-miR-548k				-0.15	-0.16	N/A
MAEA	ENST00000303400.4	macrophage erythroblast attacher	5906	1	0	1	0	0	hsa-miR-548k				-0.15	-0.15	N/A
UCK1	ENST00000372208.3	uridine-cytidine kinase 1	263	1	0	1	0	0	hsa-miR-548k				-0.15	-0.16	N/A
PRPF38A	ENST00000257181.9	pre-mRNA processing factor 38A	892	1	0	1	0	1	hsa-miR-548k				-0.15	-0.21	N/A
RAB33B	ENST00000305626.5	RAB33B, member RAS oncogene family	270	1	0	1	0	2	hsa-miR-548k				-0.15	-0.15	N/A
RHOBTB3	ENST00000379982.3	Rho-related BTB domain containing 3	487	1	1	0	0	1	hsa-miR-548k				-0.15	-0.15	N/A
ITGB5	ENST00000296181.4	integrin, beta 5	3180	1	0	1	0	0	hsa-miR-548k				-0.15	-0.18	N/A
GOLPH3	ENST00000265070.6	golgi phosphoprotein 3 (coat-protein)	1157	1	0	1	0	1	hsa-miR-548k				-0.15	-0.15	N/A
FOPNL	ENST00000573396.1	FGFR1OP N-terminal like	29	1	0	1	0	1	hsa-miR-548k				-0.15	-0.24	N/A
GPATCH2L	ENST00000553588.1	G patch domain containing 2-like	96	1	0	1	0	1	hsa-miR-548k				-0.15	-0.17	N/A
CAMK4	ENST00000282356.4	calcium/calmodulin-dependent protein kinase IV	73	7	0	5	2	1	hsa-miR-548k				-0.15	-0.19	N/A
P2RY1	ENST00000305097.3	purinergic receptor P2Y, G-protein coupled, 1	58	2	0	1	1	1	hsa-miR-548k				-0.15	-0.15	N/A
SMAD5	ENST00000545279.1	SMAD family member 5	225	5	0	2	3	3	hsa-miR-548k				-0.15	-0.21	N/A
SLC25A13	ENST00000265631.5	solute carrier family 25 (aspartate/glutamate carrier), member 13	8	2	1	1	0	0	hsa-miR-548k				-0.15	-0.15	N/A
KLHL13	ENST00000371882.1	kelch-like family member 13	13	1	0	1	0	0	hsa-miR-548k				-0.15	-0.15	N/A
PKN2	ENST00000370521.3	protein kinase N2	747	3	0	2	1	2	hsa-miR-548k				-0.15	-0.48	N/A
PIF1	ENST00000268043.4	PIF1 5'-to-3' DNA helicase	19	1	1	0	0	0	hsa-miR-548k				-0.15	-0.15	N/A
LTV1	ENST00000367576.5	LTV1 homolog (S. cerevisiae)	137	1	0	0	1	0	hsa-miR-548k				-0.15	-0.15	N/A
SEC62	ENST00000337002.4	SEC62 homolog (S. cerevisiae)	746	3	1	1	1	0	hsa-miR-548k				-0.15	-0.25	N/A
TXNRD2	ENST00000535882.1	thioredoxin reductase 2	148	1	0	1	0	0	hsa-miR-548k				-0.15	-0.16	N/A
UQCRB	ENST00000287022.5	ubiquinol-cytochrome c reductase binding protein	1173	2	0	0	2	2	hsa-miR-548k				-0.15	-0.16	N/A
DEPTOR	ENST00000286234.5	DEP domain containing MTOR-interacting protein	18	1	0	1	0	0	hsa-miR-548k				-0.15	-0.15	N/A
SETD8	ENST00000402868.3	SET domain containing (lysine methyltransferase) 8	52	1	0	1	0	0	hsa-miR-548k				-0.15	-0.15	N/A
TFPI	ENST00000392365.1	tissue factor pathway inhibitor (lipoprotein-associated coagulation inhibitor)	10747	1	0	1	0	2	hsa-miR-548k				-0.15	-0.17	N/A
ZNF350	ENST00000243644.4	zinc finger protein 350	13	1	0	1	0	0	hsa-miR-548k				-0.15	-0.15	N/A
LRRC70	ENST00000334994.5	leucine rich repeat containing 70	7	1	0	0	1	0	hsa-miR-548k				-0.15	-0.15	N/A
ELOVL2	ENST00000354666.3	ELOVL fatty acid elongase 2	99	1	0	1	0	2	hsa-miR-548k				-0.15	-0.16	N/A
RUNDC3B	ENST00000338056.3	RUN domain containing 3B	41	1	0	1	0	0	hsa-miR-548k				-0.15	-0.15	N/A
CDCA3	ENST00000540683.1	cell division cycle associated 3	1066	1	0	0	1	0	hsa-miR-548k				-0.15	-0.16	N/A
KLRC3	ENST00000381903.2	killer cell lectin-like receptor subfamily C, member 3	25	2	1	0	1	0	hsa-miR-548k				-0.15	-0.19	N/A
TCEAL8	ENST00000360000.4	transcription elongation factor A (SII)-like 8	227	1	0	1	0	1	hsa-miR-548k				-0.15	-0.38	N/A
GOT2	ENST00000245206.5	glutamic-oxaloacetic transaminase 2, mitochondrial	72	1	1	0	0	0	hsa-miR-548k				-0.15	-0.17	N/A
DAB2	ENST00000339788.6	Dab, mitogen-responsive phosphoprotein, homolog 2 (Drosophila)	2866	1	1	0	0	0	hsa-miR-548k				-0.15	-0.19	N/A
CTNND1	ENST00000524630.1	catenin (cadherin-associated protein), delta 1	743	2	0	1	1	1	hsa-miR-548k				-0.15	-0.15	N/A
RNASEH2A	ENST00000221486.4	ribonuclease H2, subunit A	1519	1	0	1	0	0	hsa-miR-548k				-0.15	-0.19	N/A
MARCH4	ENST00000273067.4	membrane-associated ring finger (C3HC4) 4, E3 ubiquitin protein ligase	68	1	0	1	0	0	hsa-miR-548k				-0.15	-0.15	N/A
TSLP	ENST00000379706.4	thymic stromal lymphopoietin	62	1	0	0	1	2	hsa-miR-548k				-0.15	-0.16	N/A
MITD1	ENST00000289359.2	MIT, microtubule interacting and transport, domain containing 1	203	1	0	0	1	0	hsa-miR-548k				-0.15	-0.15	N/A
FLCN	ENST00000285071.4	folliculin	349	1	0	1	0	1	hsa-miR-548k				-0.15	-0.15	N/A
BEND7	ENST00000396898.2	BEN domain containing 7	68	1	0	0	1	0	hsa-miR-548k				-0.15	-0.16	N/A
ZBTB37	ENST00000367701.5	zinc finger and BTB domain containing 37	213	6	2	2	2	6	hsa-miR-548k				-0.15	-0.15	N/A
TGFBI	ENST00000442011.2	transforming growth factor, beta-induced, 68kDa	6307	1	0	1	0	0	hsa-miR-548k				-0.15	-0.15	N/A
EPHA2	ENST00000358432.5	EPH receptor A2	2378	1	0	1	0	0	hsa-miR-548k				-0.15	-0.15	N/A
PTGER4	ENST00000302472.3	prostaglandin E receptor 4 (subtype EP4)	326	1	0	1	0	1	hsa-miR-548k				-0.14	-0.14	N/A
RNPS1	ENST00000397086.2	RNA binding protein S1, serine-rich domain	5	1	0	1	0	0	hsa-miR-548k				-0.14	-0.14	N/A
COX4I1	ENST00000564903.1	cytochrome c oxidase subunit IV isoform 1	44	1	0	1	0	1	hsa-miR-548k				-0.14	-0.14	N/A
FAM47E	ENST00000510197.1	family with sequence similarity 47, member E	5	1	0	0	1	0	hsa-miR-548k				-0.14	-0.14	N/A
QKI	ENST00000392127.2	QKI, KH domain containing, RNA binding	323	5	2	1	2	5	hsa-miR-548k				-0.14	-0.25	N/A
MEF2C	ENST00000340208.5	myocyte enhancer factor 2C	70	2	0	1	1	0	hsa-miR-548k				-0.14	-0.15	N/A
LTBP1	ENST00000404525.1	latent transforming growth factor beta binding protein 1	5324	1	1	0	0	0	hsa-miR-548k				-0.14	-0.18	N/A
MON2	ENST00000546600.1	MON2 homolog (S. cerevisiae)	784	1	0	1	0	3	hsa-miR-548k				-0.14	-0.14	N/A
POLR2M	ENST00000299638.3	polymerase (RNA) II (DNA directed) polypeptide M	21	1	1	0	0	1	hsa-miR-548k				-0.14	-0.14	N/A
STIL	ENST00000360380.3	SCL/TAL1 interrupting locus	344	1	0	1	0	0	hsa-miR-548k				-0.14	-0.14	N/A
OR51E2	ENST00000396950.3	olfactory receptor, family 51, subfamily E, member 2	5	1	0	1	0	1	hsa-miR-548k				-0.14	-0.14	N/A
CAMLG	ENST00000514518.1	calcium modulating ligand	458	2	0	0	2	2	hsa-miR-548k				-0.14	-0.14	N/A
HOXC8	ENST00000040584.4	homeobox C8	5	2	0	2	0	0	hsa-miR-548k				-0.14	-0.14	N/A
CR769776.1	ENST00000414341.2	LOC441426 protein; Uncharacterized protein	5	1	0	1	0	0	hsa-miR-548k				-0.14	-0.14	N/A
DGKB	ENST00000403951.2	diacylglycerol kinase, beta 90kDa	5	3	0	2	1	0	hsa-miR-548k				-0.14	-0.14	N/A
C4orf26	ENST00000311623.4	chromosome 4 open reading frame 26	5	2	0	0	2	1	hsa-miR-548k				-0.14	-0.14	N/A
COCH	ENST00000396618.3	cochlin	630	1	0	1	0	1	hsa-miR-548k				-0.14	-0.14	N/A
FAM65B	ENST00000259698.4	family with sequence similarity 65, member B	7	2	0	2	0	2	hsa-miR-548k				-0.14	-0.14	N/A
C5AR1	ENST00000355085.3	complement component 5a receptor 1	5	1	0	1	0	0	hsa-miR-548k				-0.14	-0.14	N/A
C7orf13	ENST00000333319.6	chromosome 7 open reading frame 13	14	1	1	0	0	0	hsa-miR-548k				-0.14	-0.25	N/A
HERPUD1	ENST00000379792.2	homocysteine-inducible, endoplasmic reticulum stress-inducible, ubiquitin-like domain member 1	804	2	0	0	2	0	hsa-miR-548k				-0.14	-0.14	N/A
CARF	ENST00000402905.3	calcium responsive transcription factor	27	3	0	1	2	1	hsa-miR-548k				-0.14	-0.14	N/A
FRRS1	ENST00000287474.5	ferric-chelate reductase 1	97	3	2	0	1	2	hsa-miR-548k				-0.14	-0.24	N/A
KITLG	ENST00000228280.5	KIT ligand	100	5	0	4	1	1	hsa-miR-548k				-0.14	-0.4	N/A
IL33	ENST00000381434.3	interleukin 33	8	1	0	0	1	2	hsa-miR-548k				-0.14	-0.14	N/A
SOGA2	ENST00000359865.3	SOGA family member 2	47	1	0	1	0	0	hsa-miR-548k				-0.14	-0.14	N/A
ATP6V1C1	ENST00000395862.3	ATPase, H+ transporting, lysosomal 42kDa, V1 subunit C1	951	1	0	1	0	0	hsa-miR-548k				-0.14	-0.14	N/A
CYP4X1	ENST00000371901.3	cytochrome P450, family 4, subfamily X, polypeptide 1	12	1	0	1	0	0	hsa-miR-548k				-0.14	-0.14	N/A
NFXL1	ENST00000381538.3	nuclear transcription factor, X-box binding-like 1	71	1	0	1	0	0	hsa-miR-548k				-0.14	-0.15	N/A
OAZ1	ENST00000602676.2	ornithine decarboxylase antizyme 1	23096	1	0	1	0	1	hsa-miR-548k				-0.14	-0.32	N/A
MAB21L2	ENST00000317605.4	mab-21-like 2 (C. elegans)	63	1	0	0	1	0	hsa-miR-548k				-0.14	-0.14	N/A
GPR50	ENST00000218316.3	G protein-coupled receptor 50	148	1	0	1	0	0	hsa-miR-548k				-0.14	-0.14	N/A
ZIK1	ENST00000307468.4	zinc finger protein interacting with K protein 1	64	2	0	1	1	3	hsa-miR-548k				-0.14	-0.2	N/A
VHL	ENST00000256474.2	von Hippel-Lindau tumor suppressor, E3 ubiquitin protein ligase	2386	2	0	2	0	0	hsa-miR-548k				-0.14	-0.14	N/A
LRRC58	ENST00000295628.3	leucine rich repeat containing 58	940	2	1	0	1	5	hsa-miR-548k				-0.14	-0.14	N/A
HMG20A	ENST00000336216.4	high mobility group 20A	391	1	0	1	0	0	hsa-miR-548k				-0.14	-0.14	N/A
CSPG5	ENST00000456150.1	chondroitin sulfate proteoglycan 5 (neuroglycan C)	27	1	0	1	0	0	hsa-miR-548k				-0.14	-0.18	N/A
ATF7IP2	ENST00000396559.1	activating transcription factor 7 interacting protein 2	50	1	1	0	0	1	hsa-miR-548k				-0.14	-0.14	N/A
SOX8	ENST00000293894.3	SRY (sex determining region Y)-box 8	5	1	0	1	0	2	hsa-miR-548k				-0.14	-0.14	N/A
TMED4	ENST00000457408.2	transmembrane emp24 protein transport domain containing 4	3117	1	0	1	0	0	hsa-miR-548k				-0.14	-0.14	N/A
SLC26A10	ENST00000379218.2	solute carrier family 26, member 10	25	1	0	1	0	0	hsa-miR-548k				-0.14	-0.14	N/A
MAP4K3	ENST00000263881.3	mitogen-activated protein kinase kinase kinase kinase 3	796	1	0	1	0	2	hsa-miR-548k				-0.14	-0.14	N/A
TCEB1	ENST00000518127.1	transcription elongation factor B (SIII), polypeptide 1 (15kDa, elongin C)	637	1	0	1	0	0	hsa-miR-548k				-0.14	-0.2	N/A
AL953854.2	ENST00000438517.1		5	2	0	1	1	3	hsa-miR-548k				-0.14	-0.14	N/A
ZCCHC16	ENST00000340433.2	zinc finger, CCHC domain containing 16	5	1	0	1	0	0	hsa-miR-548k				-0.14	-0.14	N/A
ZNF391	ENST00000244576.4	zinc finger protein 391	63	1	0	1	0	3	hsa-miR-548k				-0.14	-0.14	N/A
TFEC	ENST00000265440.7	transcription factor EC	5	1	1	0	0	1	hsa-miR-548k				-0.14	-0.14	N/A
GOLM1	ENST00000388712.3	golgi membrane protein 1	4212	3	0	2	1	1	hsa-miR-548k				-0.14	-0.15	N/A
SLC45A4	ENST00000519067.1	solute carrier family 45, member 4	418	1	0	1	0	1	hsa-miR-548k				-0.14	-0.14	N/A
KRT38	ENST00000246646.3	keratin 38	5	1	0	1	0	0	hsa-miR-548k				-0.14	-0.14	N/A
ENPP5	ENST00000371383.2	ectonucleotide pyrophosphatase/phosphodiesterase 5 (putative)	15	4	1	2	1	3	hsa-miR-548k				-0.14	-0.17	N/A
TAF1D	ENST00000448108.2	TATA box binding protein (TBP)-associated factor, RNA polymerase I, D, 41kDa	132	3	0	2	1	5	hsa-miR-548k				-0.14	-0.18	N/A
UBE2D2	ENST00000398733.3	ubiquitin-conjugating enzyme E2D 2	11458	1	0	1	0	1	hsa-miR-548k				-0.14	-0.17	N/A
NUP54	ENST00000264883.3	nucleoporin 54kDa	721	1	0	0	1	2	hsa-miR-548k				-0.14	-0.23	N/A
GRPEL1	ENST00000264954.4	GrpE-like 1, mitochondrial (E. coli)	1416	1	1	0	0	2	hsa-miR-548k				-0.14	-0.23	N/A
TRAF6	ENST00000526995.1	TNF receptor-associated factor 6, E3 ubiquitin protein ligase	91	2	0	2	0	3	hsa-miR-548k				-0.14	-0.21	N/A
PAK3	ENST00000372007.5	p21 protein (Cdc42/Rac)-activated kinase 3	8	1	1	0	0	3	hsa-miR-548k				-0.14	-0.14	N/A
RP11-1026M7.2	ENST00000502515.1	Uncharacterized protein	5	1	0	1	0	1	hsa-miR-548k				-0.14	-0.14	N/A
GP5	ENST00000401815.1	glycoprotein V (platelet)	5	1	0	1	0	0	hsa-miR-548k				-0.14	-0.14	N/A
MSN	ENST00000360270.5	moesin	5947	3	0	2	1	0	hsa-miR-548k				-0.14	-0.14	N/A
LRP2	ENST00000263816.3	low density lipoprotein receptor-related protein 2	56	1	1	0	0	1	hsa-miR-548k				-0.14	-0.14	N/A
CD47	ENST00000361309.5	CD47 molecule	520	5	1	3	1	1	hsa-miR-548k				-0.14	-0.36	N/A
SRPK2	ENST00000393651.3	SRSF protein kinase 2	381	1	0	1	0	3	hsa-miR-548k				-0.14	-0.15	N/A
SMNDC1	ENST00000369603.5	survival motor neuron domain containing 1	949	1	0	1	0	1	hsa-miR-548k				-0.14	-0.17	N/A
TM9SF3	ENST00000371142.4	transmembrane 9 superfamily member 3	1030	5	0	4	1	1	hsa-miR-548k				-0.14	-0.43	N/A
CD274	ENST00000381573.4	CD274 molecule	351	2	0	1	1	1	hsa-miR-548k				-0.14	-0.14	N/A
FAM19A2	ENST00000416284.3	family with sequence similarity 19 (chemokine (C-C motif)-like), member A2	26	1	0	1	0	4	hsa-miR-548k				-0.14	-0.22	N/A
PIBF1	ENST00000326291.6	progesterone immunomodulatory binding factor 1	102	1	0	0	1	0	hsa-miR-548k				-0.14	-0.15	N/A
DNMT1	ENST00000340748.4	DNA (cytosine-5-)-methyltransferase 1	47	1	0	1	0	0	hsa-miR-548k				-0.14	-0.14	N/A
ITGB6	ENST00000283249.2	integrin, beta 6	5	3	0	1	2	0	hsa-miR-548k				-0.14	-0.14	N/A
ATG3	ENST00000402314.2	autophagy related 3	177	1	0	1	0	0	hsa-miR-548k				-0.14	-0.14	N/A
DARS	ENST00000264161.4	aspartyl-tRNA synthetase	361	3	1	0	2	0	hsa-miR-548k				-0.14	-0.24	N/A
CDK17	ENST00000543119.2	cyclin-dependent kinase 17	475	1	0	1	0	0	hsa-miR-548k				-0.14	-0.14	N/A
NOS2	ENST00000313735.6	nitric oxide synthase 2, inducible	5	1	0	0	1	0	hsa-miR-548k				-0.14	-0.14	N/A
OTUD4	ENST00000454497.2	OTU domain containing 4	18	4	1	1	2	0	hsa-miR-548k				-0.14	-0.14	N/A
DMGDH	ENST00000380311.4	dimethylglycine dehydrogenase	17	2	0	2	0	4	hsa-miR-548k				-0.13	-0.21	N/A
CDK5R1	ENST00000313401.3	cyclin-dependent kinase 5, regulatory subunit 1 (p35)	335	1	1	0	0	1	hsa-miR-548k				-0.13	-0.14	N/A
USP38	ENST00000307017.4	ubiquitin specific peptidase 38	419	3	0	2	1	0	hsa-miR-548k				-0.13	-0.2	N/A
LITAF	ENST00000413364.2	lipopolysaccharide-induced TNF factor	11008	1	0	1	0	1	hsa-miR-548k				-0.13	-0.14	N/A
MPV17L	ENST00000396385.3	MPV17 mitochondrial membrane protein-like	23	3	0	2	1	2	hsa-miR-548k				-0.13	-0.17	N/A
PAPD5	ENST00000357464.3	PAP associated domain containing 5	152	4	2	1	1	3	hsa-miR-548k				-0.13	-0.2	N/A
PDDC1	ENST00000319863.8	Parkinson disease 7 domain containing 1	529	1	0	1	0	0	hsa-miR-548k				-0.13	-0.13	N/A
AC011897.1	ENST00000581929.1	Uncharacterized protein	12	1	0	1	0	0	hsa-miR-548k				-0.13	-0.13	N/A
EPPIN	ENST00000555685.1	epididymal peptidase inhibitor	5	2	0	0	2	0	hsa-miR-548k				-0.13	-0.14	N/A
FGF20	ENST00000180166.5	fibroblast growth factor 20	5	2	0	0	2	0	hsa-miR-548k				-0.13	-0.13	N/A
EPPIN-WFDC6	ENST00000504988.1	EPPIN-WFDC6 readthrough	5	2	0	0	2	0	hsa-miR-548k				-0.13	-0.14	N/A
C1QTNF9B	ENST00000382145.1	C1q and tumor necrosis factor related protein 9B	5	1	0	0	1	0	hsa-miR-548k				-0.13	-0.13	N/A
AC008948.1	ENST00000597120.1		5	1	0	0	1	1	hsa-miR-548k				-0.13	-0.13	N/A
ACPL2	ENST00000286353.4	acid phosphatase-like 2	72	1	1	0	0	0	hsa-miR-548k				-0.13	-0.13	N/A
ZNF254	ENST00000357002.4	zinc finger protein 254	69	1	0	1	0	0	hsa-miR-548k				-0.13	-0.16	N/A
SYCP2	ENST00000357552.3	synaptonemal complex protein 2	28	2	0	1	1	1	hsa-miR-548k				-0.13	-0.15	N/A
ARL13B	ENST00000535334.1	ADP-ribosylation factor-like 13B	23	2	0	0	2	4	hsa-miR-548k				-0.13	-0.16	N/A
ZC3HAV1L	ENST00000275766.1	zinc finger CCCH-type, antiviral 1-like	98	3	0	1	2	4	hsa-miR-548k				-0.13	-0.14	N/A
XBP1	ENST00000344347.5	X-box binding protein 1	452	1	0	1	0	0	hsa-miR-548k				-0.13	-0.2	N/A
ARHGAP6	ENST00000380736.1	Rho GTPase activating protein 6	12	1	1	0	0	0	hsa-miR-548k				-0.13	-0.13	N/A
GALR1	ENST00000299727.3	galanin receptor 1	0	1	0	1	0	0	hsa-miR-548k				-0.13	-0.13	N/A
SCD5	ENST00000319540.4	stearoyl-CoA desaturase 5	1181	1	1	0	0	0	hsa-miR-548k				-0.13	-0.13	N/A
MON1B	ENST00000248248.3	MON1 secretory trafficking family member B	910	1	0	1	0	0	hsa-miR-548k				-0.13	-0.13	N/A
ARHGEF6	ENST00000370620.1	Rac/Cdc42 guanine nucleotide exchange factor (GEF) 6	15	3	0	1	2	1	hsa-miR-548k				-0.13	-0.14	N/A
ZNF226	ENST00000588883.1	zinc finger protein 226	327	2	0	1	1	0	hsa-miR-548k				-0.13	-0.13	N/A
CYP4V2	ENST00000378802.4	cytochrome P450, family 4, subfamily V, polypeptide 2	121	1	0	1	0	2	hsa-miR-548k				-0.13	-0.15	N/A
MRPL50	ENST00000374865.4	mitochondrial ribosomal protein L50	56	2	0	0	2	0	hsa-miR-548k				-0.13	-0.15	N/A
SUMO3	ENST00000332859.6	small ubiquitin-like modifier 3	11677	1	0	1	0	0	hsa-miR-548k				-0.13	-0.16	N/A
SPOCK1	ENST00000394945.1	sparc/osteonectin, cwcv and kazal-like domains proteoglycan (testican) 1	935	1	0	1	0	4	hsa-miR-548k				-0.13	-0.13	N/A
TAB3	ENST00000378933.1	TGF-beta activated kinase 1/MAP3K7 binding protein 3	201	2	0	2	0	2	hsa-miR-548k				-0.13	-0.17	N/A
LYRM5	ENST00000556402.1	LYR motif containing 5	40	1	0	0	1	0	hsa-miR-548k				-0.13	-0.13	N/A
GPR75-ASB3	ENST00000263634.3	GPR75-ASB3 readthrough	317	1	0	0	1	0	hsa-miR-548k				-0.13	-0.13	N/A
SEPT10	ENST00000397712.2	septin 10	50	1	0	1	0	2	hsa-miR-548k				-0.13	-0.13	N/A
ST13	ENST00000216218.3	suppression of tumorigenicity 13 (colon carcinoma) (Hsp70 interacting protein)	83	3	1	2	0	1	hsa-miR-548k				-0.13	-0.41	N/A
EFHC2	ENST00000420999.1	EF-hand domain (C-terminal) containing 2	5	1	0	0	1	0	hsa-miR-548k				-0.13	-0.13	N/A
CYP1B1	ENST00000260630.3	cytochrome P450, family 1, subfamily B, polypeptide 1	111	2	1	0	1	2	hsa-miR-548k				-0.13	-0.2	N/A
STAT1	ENST00000540176.1	signal transducer and activator of transcription 1, 91kDa	326	1	0	1	0	3	hsa-miR-548k				-0.13	-0.14	N/A
ITGAV	ENST00000261023.3	integrin, alpha V	2407	2	0	1	1	3	hsa-miR-548k				-0.13	-0.13	N/A
TAF12	ENST00000373824.4	TAF12 RNA polymerase II, TATA box binding protein (TBP)-associated factor, 20kDa	183	1	0	1	0	0	hsa-miR-548k				-0.13	-0.26	N/A
GRIA2	ENST00000296526.7	glutamate receptor, ionotropic, AMPA 2	5	1	0	1	0	0	hsa-miR-548k				-0.13	-0.13	N/A
REV3L	ENST00000368802.3	REV3-like, polymerase (DNA directed), zeta, catalytic subunit	9	1	0	0	1	1	hsa-miR-548k				-0.13	-0.13	N/A
C17orf77	ENST00000392620.1	chromosome 17 open reading frame 77	5	1	0	1	0	0	hsa-miR-548k				-0.13	-0.13	N/A
RP11-826N14.2	ENST00000512675.1	Uncharacterized protein	5	1	0	1	0	1	hsa-miR-548k				-0.13	-0.13	N/A
ACSL4	ENST00000469796.2	acyl-CoA synthetase long-chain family member 4	229	3	1	1	1	0	hsa-miR-548k				-0.13	-0.22	N/A
MICALCL	ENST00000256186.2	MICAL C-terminal like	62	2	0	1	1	1	hsa-miR-548k				-0.13	-0.14	N/A
ANKRD42	ENST00000393389.3	ankyrin repeat domain 42	224	1	0	1	0	1	hsa-miR-548k				-0.13	-0.13	N/A
PPHLN1	ENST00000449194.2	periphilin 1	1823	1	0	0	1	1	hsa-miR-548k				-0.13	-0.13	N/A
RFC5	ENST00000229043.3	replication factor C (activator 1) 5, 36.5kDa	1328	2	0	1	1	1	hsa-miR-548k				-0.13	-0.24	N/A
RFESD	ENST00000513950.2	Rieske (Fe-S) domain containing	15	1	0	1	0	1	hsa-miR-548k				-0.13	-0.27	N/A
OSTN	ENST00000445281.1	osteocrin	14	2	0	1	1	3	hsa-miR-548k				-0.13	-0.13	N/A
IL15	ENST00000296545.7	interleukin 15	504	1	0	0	1	0	hsa-miR-548k				-0.13	-0.13	N/A
NR3C2	ENST00000344721.4	nuclear receptor subfamily 3, group C, member 2	425	2	0	1	1	3	hsa-miR-548k				-0.13	-0.13	N/A
DCP2	ENST00000389063.2	decapping mRNA 2	155	3	0	3	0	3	hsa-miR-548k				-0.13	-0.2	N/A
FDFT1	ENST00000220584.4	farnesyl-diphosphate farnesyltransferase 1	9868	2	0	1	1	1	hsa-miR-548k				-0.13	-0.17	N/A
HOXD11	ENST00000249504.5	homeobox D11	124	1	0	1	0	1	hsa-miR-548k				-0.13	-0.13	N/A
NIPA2	ENST00000337451.3	non imprinted in Prader-Willi/Angelman syndrome 2	1288	2	0	2	0	1	hsa-miR-548k				-0.13	-0.31	N/A
CASP2	ENST00000310447.5	caspase 2, apoptosis-related cysteine peptidase	274	1	0	1	0	1	hsa-miR-548k				-0.13	-0.14	N/A
RUFY3	ENST00000381006.3	RUN and FYVE domain containing 3	162	2	1	0	1	0	hsa-miR-548k				-0.13	-0.16	N/A
KCNE2	ENST00000290310.3	potassium voltage-gated channel, Isk-related family, member 2	7	1	0	0	1	1	hsa-miR-548k				-0.13	-0.19	N/A
GOLT1B	ENST00000540141.1	golgi transport 1B	848	3	1	1	1	2	hsa-miR-548k				-0.13	-0.49	N/A
ZNF578	ENST00000421239.2	zinc finger protein 578	0	3	0	3	0	1	hsa-miR-548k				-0.13	-0.13	N/A
RPL7	ENST00000396467.1	ribosomal protein L7	271	1	0	0	1	1	hsa-miR-548k				-0.13	-0.13	N/A
DKFZP779L1853	ENST00000595310.1		5	2	0	1	1	1	hsa-miR-548k				-0.13	-0.13	N/A
FGFBP1	ENST00000382333.1	fibroblast growth factor binding protein 1	17	1	0	0	1	0	hsa-miR-548k				-0.13	-0.13	N/A
ASB3	ENST00000406625.2	Ankyrin repeat and SOCS box protein 3	317	1	0	0	1	0	hsa-miR-548k				-0.13	-0.13	N/A
AHCY	ENST00000217426.2	adenosylhomocysteinase	27	1	0	1	0	0	hsa-miR-548k				-0.13	-0.14	N/A
HTR2C	ENST00000371950.3	5-hydroxytryptamine (serotonin) receptor 2C, G protein-coupled	5	1	1	0	0	0	hsa-miR-548k				-0.13	-0.13	N/A
ZNF716	ENST00000420713.1	zinc finger protein 716	5	1	0	1	0	0	hsa-miR-548k				-0.13	-0.13	N/A
MCM3	ENST00000229854.7	minichromosome maintenance complex component 3	3350	1	0	1	0	0	hsa-miR-548k				-0.13	-0.13	N/A
CYB5A	ENST00000299438.9	cytochrome b5 type A (microsomal)	549	1	0	0	1	0	hsa-miR-548k				-0.13	-0.15	N/A
C11orf30	ENST00000529032.1	chromosome 11 open reading frame 30	230	2	0	2	0	3	hsa-miR-548k				-0.13	-0.13	N/A
C8orf37	ENST00000286688.5	chromosome 8 open reading frame 37	70	2	0	1	1	1	hsa-miR-548k				-0.13	-0.14	N/A
MRPL35	ENST00000337109.4	mitochondrial ribosomal protein L35	860	1	0	1	0	3	hsa-miR-548k				-0.13	-0.14	N/A
ZNF107	ENST00000344930.3	zinc finger protein 107	209	4	0	2	2	4	hsa-miR-548k				-0.13	-0.16	N/A
PRDM13	ENST00000369215.4	PR domain containing 13	17	1	0	1	0	0	hsa-miR-548k				-0.13	-0.13	N/A
LHFPL5	ENST00000360215.1	lipoma HMGIC fusion partner-like 5	5	1	0	0	1	0	hsa-miR-548k				-0.13	-0.13	N/A
MAL	ENST00000309988.4	mal, T-cell differentiation protein	5	1	0	0	1	0	hsa-miR-548k				-0.13	-0.13	N/A
HIST1H3E	ENST00000360408.1	histone cluster 1, H3e	22	1	0	1	0	0	hsa-miR-548k				-0.13	-0.2	N/A
GPR12	ENST00000405846.3	G protein-coupled receptor 12	5	2	0	1	1	3	hsa-miR-548k				-0.13	-0.13	N/A
ITGB1	ENST00000396033.2	integrin, beta 1 (fibronectin receptor, beta polypeptide, antigen CD29 includes MDF2, MSK12)	2098	2	0	1	1	2	hsa-miR-548k				-0.13	-0.13	N/A
GUF1	ENST00000281543.5	GUF1 GTPase homolog (S. cerevisiae)	110	3	1	1	1	3	hsa-miR-548k				-0.13	-0.4	N/A
BRD7	ENST00000394688.3	bromodomain containing 7	349	2	1	0	1	3	hsa-miR-548k				-0.13	-0.23	N/A
VPS37A	ENST00000324849.4	vacuolar protein sorting 37 homolog A (S. cerevisiae)	339	2	0	2	0	3	hsa-miR-548k				-0.13	-0.3	N/A
MYO6	ENST00000369981.3	myosin VI	297	1	1	0	0	1	hsa-miR-548k				-0.13	-0.13	N/A
GPN1	ENST00000264718.3	GPN-loop GTPase 1	648	2	0	2	0	0	hsa-miR-548k				-0.13	-0.23	N/A
PAICS	ENST00000264221.2	phosphoribosylaminoimidazole carboxylase, phosphoribosylaminoimidazole succinocarboxamide synthetase	3895	2	0	1	1	1	hsa-miR-548k				-0.13	-0.13	N/A
DDX60	ENST00000393743.3	DEAD (Asp-Glu-Ala-Asp) box polypeptide 60	8	1	0	1	0	1	hsa-miR-548k				-0.13	-0.13	N/A
ZNF486	ENST00000335117.8	zinc finger protein 486	10	2	0	1	1	3	hsa-miR-548k				-0.13	-0.13	N/A
NYAP2	ENST00000272907.6	neuronal tyrosine-phosphorylated phosphoinositide-3-kinase adaptor 2	5	1	0	1	0	1	hsa-miR-548k				-0.13	-0.13	N/A
COL2A1	ENST00000380518.3	collagen, type II, alpha 1	1518	1	0	1	0	0	hsa-miR-548k				-0.13	-0.13	N/A
CRX	ENST00000221996.7	cone-rod homeobox	5	1	0	1	0	0	hsa-miR-548k				-0.13	-0.13	N/A
WDR76	ENST00000263795.6	WD repeat domain 76	1720	2	0	2	0	0	hsa-miR-548k				-0.13	-0.14	N/A
GMFB	ENST00000554908.1	glia maturation factor, beta	15	1	0	1	0	4	hsa-miR-548k				-0.13	-0.14	N/A
TMEM106A	ENST00000331615.3	transmembrane protein 106A	22	2	1	1	0	0	hsa-miR-548k				-0.12	-0.12	N/A
GPR133	ENST00000376682.4	G protein-coupled receptor 133	57	1	0	1	0	0	hsa-miR-548k				-0.12	-0.12	N/A
SYT13	ENST00000020926.3	synaptotagmin XIII	5	2	0	1	1	0	hsa-miR-548k				-0.12	-0.12	N/A
RP11-147C23.1	ENST00000413825.2	Uncharacterized protein	5	1	0	0	1	0	hsa-miR-548k				-0.12	-0.12	N/A
C1QTNF6	ENST00000337843.2	C1q and tumor necrosis factor related protein 6	30	1	0	1	0	0	hsa-miR-548k				-0.12	-0.12	N/A
SMPX	ENST00000379494.3	small muscle protein, X-linked	19	1	0	0	1	0	hsa-miR-548k				-0.12	-0.12	N/A
ZBTB8A	ENST00000316459.4	zinc finger and BTB domain containing 8A	287	2	0	0	2	3	hsa-miR-548k				-0.12	-0.13	N/A
MIER3	ENST00000381226.3	mesoderm induction early response 1, family member 3	112	1	1	0	0	2	hsa-miR-548k				-0.12	-0.19	N/A
AADAC	ENST00000232892.7	arylacetamide deacetylase	5	2	0	1	1	0	hsa-miR-548k				-0.12	-0.22	N/A
EIF1AY	ENST00000361365.2	eukaryotic translation initiation factor 1A, Y-linked	5	1	0	0	1	0	hsa-miR-548k				-0.12	-0.12	N/A
CRCP	ENST00000415001.2	CGRP receptor component	1776	2	0	2	0	3	hsa-miR-548k				-0.12	-0.27	N/A
RFC3	ENST00000380071.3	replication factor C (activator 1) 3, 38kDa	150	1	0	0	1	1	hsa-miR-548k				-0.12	-0.14	N/A
LRTOMT	ENST00000324866.7	leucine rich transmembrane and O-methyltransferase domain containing	313	1	0	1	0	0	hsa-miR-548k				-0.12	-0.17	N/A
GIT2	ENST00000355312.3	G protein-coupled receptor kinase interacting ArfGAP 2	924	1	0	1	0	0	hsa-miR-548k				-0.12	-0.13	N/A
DIS3	ENST00000377767.4	DIS3 mitotic control homolog (S. cerevisiae)	140	1	0	1	0	1	hsa-miR-548k				-0.12	-0.12	N/A
LLPH	ENST00000266604.2	LLP homolog, long-term synaptic facilitation (Aplysia)	88	3	1	0	2	2	hsa-miR-548k				-0.12	-0.3	N/A
ITGB3	ENST00000559488.1	integrin, beta 3 (platelet glycoprotein IIIa, antigen CD61)	176	1	0	1	0	0	hsa-miR-548k				-0.12	-0.13	N/A
AC011755.1	ENST00000596384.1	HCG2006742; Protein LOC100996685	5	1	0	0	1	0	hsa-miR-548k				-0.12	-0.12	N/A
NBPF11	ENST00000604938.1	neuroblastoma breakpoint family, member 11	5	1	0	1	0	1	hsa-miR-548k				-0.12	-0.12	N/A
LRRTM3	ENST00000361320.4	leucine rich repeat transmembrane neuronal 3	5	2	0	0	2	0	hsa-miR-548k				-0.12	-0.12	N/A
CCL26	ENST00000005180.4	chemokine (C-C motif) ligand 26	5	1	0	0	1	0	hsa-miR-548k				-0.12	-0.12	N/A
MTAP	ENST00000380172.4	methylthioadenosine phosphorylase	1575	3	1	2	0	2	hsa-miR-548k				-0.12	-0.35	N/A
LAPTM4A	ENST00000175091.4	lysosomal protein transmembrane 4 alpha	4481	1	0	1	0	0	hsa-miR-548k				-0.12	-0.12	N/A
TNFRSF10B	ENST00000276431.4	tumor necrosis factor receptor superfamily, member 10b	828	2	0	2	0	1	hsa-miR-548k				-0.12	-0.15	N/A
LYRM2	ENST00000520318.1	LYR motif containing 2	305	1	1	0	0	2	hsa-miR-548k				-0.12	-0.12	N/A
KLHDC1	ENST00000359332.2	kelch domain containing 1	5	1	0	1	0	0	hsa-miR-548k				-0.12	-0.12	N/A
ZFP91	ENST00000316059.6	ZFP91 zinc finger protein	688	3	0	2	1	2	hsa-miR-548k				-0.12	-0.12	N/A
VAT1L	ENST00000302536.2	vesicle amine transport 1-like	123	1	0	1	0	0	hsa-miR-548k				-0.12	-0.12	N/A
C3orf58	ENST00000441925.2	chromosome 3 open reading frame 58	118	1	0	0	1	3	hsa-miR-548k				-0.12	-0.13	N/A
PTPN14	ENST00000366956.5	protein tyrosine phosphatase, non-receptor type 14	301	3	0	3	0	1	hsa-miR-548k				-0.12	-0.13	N/A
YWHAQ	ENST00000381844.4	tyrosine 3-monooxygenase/tryptophan 5-monooxygenase activation protein, theta polypeptide	473	1	0	1	0	1	hsa-miR-548k				-0.12	-0.13	N/A
CCNG1	ENST00000340828.2	cyclin G1	1547	1	0	1	0	3	hsa-miR-548k				-0.12	-0.13	N/A
TMEM209	ENST00000397622.2	transmembrane protein 209	257	1	0	1	0	1	hsa-miR-548k				-0.12	-0.12	N/A
RPS17L	ENST00000561157.1	ribosomal protein S17-like	5	1	0	1	0	0	hsa-miR-548k				-0.12	-0.12	N/A
LNX2	ENST00000316334.3	ligand of numb-protein X 2	760	2	0	1	1	1	hsa-miR-548k				-0.12	-0.12	N/A
ATAD3C	ENST00000378785.2	ATPase family, AAA domain containing 3C	5	2	0	2	0	0	hsa-miR-548k				-0.12	-0.12	N/A
CD5L	ENST00000368174.4	CD5 molecule-like	5	1	0	0	1	1	hsa-miR-548k				-0.12	-0.12	N/A
RPS17	ENST00000559187.1	ribosomal protein S17	5	1	0	1	0	0	hsa-miR-548k				-0.12	-0.12	N/A
RBFOX1	ENST00000355637.4	RNA binding protein, fox-1 homolog (C. elegans) 1	5	2	0	2	0	0	hsa-miR-548k				-0.12	-0.14	N/A
CXADR	ENST00000356275.6	coxsackie virus and adenovirus receptor	56	4	0	3	1	2	hsa-miR-548k				-0.12	-0.5	N/A
MDM2	ENST00000462284.1	MDM2 oncogene, E3 ubiquitin protein ligase	455	1	0	1	0	2	hsa-miR-548k				-0.12	-0.12	N/A
SLC25A24	ENST00000565488.1	solute carrier family 25 (mitochondrial carrier; phosphate carrier), member 24	1688	2	0	1	1	1	hsa-miR-548k				-0.12	-0.12	N/A
CLDN12	ENST00000287916.4	claudin 12	267	2	0	1	1	1	hsa-miR-548k				-0.12	-0.12	N/A
NBPF9	ENST00000440491.2	neuroblastoma breakpoint family, member 9	5	1	0	1	0	1	hsa-miR-548k				-0.12	-0.12	N/A
ESYT1	ENST00000394048.5	extended synaptotagmin-like protein 1	401	1	1	0	0	0	hsa-miR-548k				-0.12	-0.13	N/A
PROK2	ENST00000353065.3	prokineticin 2	7	1	0	0	1	2	hsa-miR-548k				-0.12	-0.12	N/A
NBPF12	ENST00000446760.2	neuroblastoma breakpoint family, member 12	5	1	0	1	0	1	hsa-miR-548k				-0.12	-0.12	N/A
ARX	ENST00000379044.4	aristaless related homeobox	5	1	0	1	0	1	hsa-miR-548k				-0.12	-0.12	N/A
KDSR	ENST00000406396.3	3-ketodihydrosphingosine reductase	322	4	1	1	2	0	hsa-miR-548k				-0.12	-0.17	N/A
TMEM237	ENST00000409444.2	transmembrane protein 237	2209	2	1	0	1	2	hsa-miR-548k				-0.12	-0.16	N/A
RIMS1	ENST00000348717.5	regulating synaptic membrane exocytosis 1	45	3	0	3	0	4	hsa-miR-548k				-0.12	-0.14	N/A
HUNK	ENST00000270112.2	hormonally up-regulated Neu-associated kinase	85	2	0	1	1	0	hsa-miR-548k				-0.12	-0.14	N/A
MOCS2	ENST00000450852.3	molybdenum cofactor synthesis 2	100	3	0	1	2	1	hsa-miR-548k				-0.12	-0.3	N/A
KIAA1715	ENST00000272748.4	KIAA1715	858	8	0	4	4	7	hsa-miR-548k				-0.12	-0.24	N/A
AGTR1	ENST00000404754.2	angiotensin II receptor, type 1	103	1	0	0	1	1	hsa-miR-548k				-0.12	-0.12	N/A
DDTL	ENST00000215770.5	D-dopachrome tautomerase-like	7	1	0	0	1	0	hsa-miR-548k				-0.12	-0.16	N/A
SEMA6D	ENST00000355997.3	sema domain, transmembrane domain (TM), and cytoplasmic domain, (semaphorin) 6D	179	2	1	1	0	0	hsa-miR-548k				-0.12	-0.16	N/A
FLYWCH2	ENST00000396958.3	FLYWCH family member 2	720	1	0	1	0	4	hsa-miR-548k				-0.12	-0.15	N/A
CXorf61	ENST00000371894.4	chromosome X open reading frame 61	99	1	0	0	1	0	hsa-miR-548k				-0.12	-0.12	N/A
FGD6	ENST00000343958.4	FYVE, RhoGEF and PH domain containing 6	21	1	0	0	1	2	hsa-miR-548k				-0.12	-0.17	N/A
STEAP2	ENST00000287908.3	STEAP family member 2, metalloreductase	266	4	2	1	1	2	hsa-miR-548k				-0.12	-0.12	N/A
FGF12	ENST00000445105.2	fibroblast growth factor 12	150	3	0	2	1	0	hsa-miR-548k				-0.12	-0.21	N/A
MPZL1	ENST00000474859.1	myelin protein zero-like 1	3146	2	0	1	1	2	hsa-miR-548k				-0.12	-0.12	N/A
SHISA9	ENST00000558583.1	shisa family member 9	5	3	0	2	1	0	hsa-miR-548k				-0.12	-0.12	N/A
C2orf69	ENST00000319974.5	chromosome 2 open reading frame 69	82	1	0	1	0	0	hsa-miR-548k				-0.12	-0.12	N/A
AHCTF1	ENST00000366508.1	AT hook containing transcription factor 1	5	1	0	1	0	2	hsa-miR-548k				-0.12	-0.12	N/A
ANXA5	ENST00000296511.5	annexin A5	9387	1	0	0	1	1	hsa-miR-548k				-0.12	-0.15	N/A
FAM199X	ENST00000493442.1	family with sequence similarity 199, X-linked	856	3	0	1	2	5	hsa-miR-548k				-0.12	-0.16	N/A
AP005482.1	ENST00000400514.2	Uncharacterized protein	44	2	0	1	1	2	hsa-miR-548k				-0.12	-0.17	N/A
NUP43	ENST00000367403.3	nucleoporin 43kDa	113	1	0	1	0	2	hsa-miR-548k				-0.12	-0.13	N/A
TAF4B	ENST00000269142.5	TAF4b RNA polymerase II, TATA box binding protein (TBP)-associated factor, 105kDa	52	1	1	0	0	0	hsa-miR-548k				-0.12	-0.12	N/A
DNAJC28	ENST00000381947.3	DnaJ (Hsp40) homolog, subfamily C, member 28	24	1	0	1	0	1	hsa-miR-548k				-0.12	-0.16	N/A
ZNF143	ENST00000396602.2	zinc finger protein 143	380	1	0	1	0	0	hsa-miR-548k				-0.12	-0.17	N/A
MAPK6	ENST00000261845.5	mitogen-activated protein kinase 6	24	2	0	0	2	0	hsa-miR-548k				-0.12	-0.12	N/A
SDF4	ENST00000263741.7	stromal cell derived factor 4	2036	1	0	0	1	0	hsa-miR-548k				-0.12	-0.12	N/A
ZNF106	ENST00000263805.4	zinc finger protein 106	406	1	0	1	0	1	hsa-miR-548k				-0.12	-0.13	N/A
L3MBTL4	ENST00000400105.2	l(3)mbt-like 4 (Drosophila)	37	1	1	0	0	1	hsa-miR-548k				-0.12	-0.12	N/A
CST8	ENST00000246012.1	cystatin 8 (cystatin-related epididymal specific)	5	1	0	0	1	0	hsa-miR-548k				-0.12	-0.12	N/A
ZNF257	ENST00000594947.1	zinc finger protein 257	5	2	0	1	1	2	hsa-miR-548k				-0.12	-0.12	N/A
ZNF705D	ENST00000400085.3	zinc finger protein 705D	5	2	0	1	1	0	hsa-miR-548k				-0.12	-0.12	N/A
ARHGAP12	ENST00000311380.4	Rho GTPase activating protein 12	190	1	0	1	0	1	hsa-miR-548k				-0.12	-0.12	N/A
ZNF705B	ENST00000443676.1	zinc finger protein 705B	5	2	0	1	1	0	hsa-miR-548k				-0.12	-0.12	N/A
PTGFR	ENST00000370756.3	prostaglandin F receptor (FP)	20	1	0	1	0	0	hsa-miR-548k				-0.12	-0.12	N/A
API5	ENST00000534600.1	apoptosis inhibitor 5	17	1	0	0	1	0	hsa-miR-548k				-0.12	-0.12	N/A
C1orf131	ENST00000318906.2	chromosome 1 open reading frame 131	4176	2	0	1	1	0	hsa-miR-548k				-0.12	-0.12	N/A
METTL15	ENST00000342303.5	methyltransferase like 15	17	2	0	1	1	2	hsa-miR-548k				-0.12	-0.16	N/A
ZNF705A	ENST00000359286.4	zinc finger protein 705A	5	2	0	1	1	0	hsa-miR-548k				-0.12	-0.12	N/A
GSTM2	ENST00000369831.2	glutathione S-transferase mu 2 (muscle)	5	1	0	0	1	2	hsa-miR-548k				-0.12	-0.12	N/A
ZNF429	ENST00000358491.4	zinc finger protein 429	23	1	0	1	0	0	hsa-miR-548k				-0.12	-0.12	N/A
NPY2R	ENST00000506608.1	neuropeptide Y receptor Y2	5	1	0	1	0	2	hsa-miR-548k				-0.12	-0.12	N/A
C17orf105	ENST00000449302.3	chromosome 17 open reading frame 105	5	1	0	1	0	0	hsa-miR-548k				-0.12	-0.12	N/A
PPAPDC1A	ENST00000398248.1	phosphatidic acid phosphatase type 2 domain containing 1A	29	1	0	0	1	0	hsa-miR-548k				-0.12	-0.12	N/A
DNAJC5G	ENST00000296097.3	DnaJ (Hsp40) homolog, subfamily C, member 5 gamma	5	1	0	1	0	0	hsa-miR-548k				-0.12	-0.12	N/A
TRIM23	ENST00000231524.9	tripartite motif containing 23	247	3	0	1	2	0	hsa-miR-548k				-0.12	-0.12	N/A
NOL4	ENST00000261592.5	nucleolar protein 4	12	3	1	0	2	1	hsa-miR-548k				-0.12	-0.12	N/A
VGLL3	ENST00000398399.2	vestigial like 3 (Drosophila)	187	2	0	1	1	5	hsa-miR-548k				-0.11	-0.12	N/A
CCDC69	ENST00000355417.2	coiled-coil domain containing 69	22	1	0	1	0	0	hsa-miR-548k				-0.11	-0.13	N/A
MDM4	ENST00000391947.2	Mdm4 p53 binding protein homolog (mouse)	443	3	1	1	1	2	hsa-miR-548k				-0.11	-0.13	N/A
AC068987.1	ENST00000599343.1	HCG1997999; cDNA FLJ33996 fis, clone DFNES2008881	44	1	0	0	1	1	hsa-miR-548k				-0.11	-0.11	N/A
ZBTB43	ENST00000449886.1	zinc finger and BTB domain containing 43	396	2	1	0	1	1	hsa-miR-548k				-0.11	-0.11	N/A
DCLRE1A	ENST00000361384.2	DNA cross-link repair 1A	12	1	0	0	1	0	hsa-miR-548k				-0.11	-0.11	N/A
PCMT1	ENST00000367384.2	protein-L-isoaspartate (D-aspartate) O-methyltransferase	573	1	0	0	1	0	hsa-miR-548k				-0.11	-0.11	N/A
NFKB1	ENST00000226574.4	nuclear factor of kappa light polypeptide gene enhancer in B-cells 1	316	1	0	0	1	1	hsa-miR-548k				-0.11	-0.11	N/A
PDE4B	ENST00000371045.5	phosphodiesterase 4B, cAMP-specific	127	1	0	1	0	2	hsa-miR-548k				-0.11	-0.11	N/A
POC1B-GALNT4	ENST00000547474.1	POC1B-GALNT4 readthrough	275	1	0	1	0	1	hsa-miR-548k				-0.11	-0.11	N/A
RBMS2	ENST00000262031.5	RNA binding motif, single stranded interacting protein 2	451	2	1	1	0	2	hsa-miR-548k				-0.11	-0.14	N/A
SPCS3	ENST00000503362.1	signal peptidase complex subunit 3 homolog (S. cerevisiae)	1645	3	0	1	2	2	hsa-miR-548k				-0.11	-0.27	N/A
KIAA1524	ENST00000295746.8	KIAA1524	498	1	0	1	0	3	hsa-miR-548k				-0.11	-0.15	N/A
ANP32E	ENST00000533654.1	acidic (leucine-rich) nuclear phosphoprotein 32 family, member E	572	2	0	2	0	1	hsa-miR-548k				-0.11	-0.24	N/A
C6orf195	ENST00000296847.3	chromosome 6 open reading frame 195	5	2	0	1	1	0	hsa-miR-548k				-0.11	-0.11	N/A
KMT2E	ENST00000334877.4	lysine (K)-specific methyltransferase 2E	654	1	0	1	0	0	hsa-miR-548k				-0.11	-0.11	N/A
RBPMS	ENST00000320203.4	RNA binding protein with multiple splicing	472	1	0	1	0	0	hsa-miR-548k				-0.11	-0.13	N/A
SFRP2	ENST00000274063.4	secreted frizzled-related protein 2	21	1	1	0	0	0	hsa-miR-548k				-0.11	-0.29	N/A
LRRN1	ENST00000319331.3	leucine rich repeat neuronal 1	79	1	0	1	0	0	hsa-miR-548k				-0.11	-0.12	N/A
ARFIP1	ENST00000451320.2	ADP-ribosylation factor interacting protein 1	275	1	0	0	1	1	hsa-miR-548k				-0.11	-0.15	N/A
FGF9	ENST00000382353.5	fibroblast growth factor 9	136	2	0	1	1	1	hsa-miR-548k				-0.11	-0.19	N/A
ZNF705G	ENST00000400156.4	zinc finger protein 705G	5	2	0	1	1	0	hsa-miR-548k				-0.11	-0.11	N/A
PVRIG	ENST00000317271.2	poliovirus receptor related immunoglobulin domain containing	5	1	0	0	1	0	hsa-miR-548k				-0.11	-0.11	N/A
RPA3-AS1	ENST00000406829.1	RPA3 antisense RNA 1	22	1	0	0	1	0	hsa-miR-548k				-0.11	-0.11	N/A
TRMT13	ENST00000370141.2	tRNA methyltransferase 13 homolog (S. cerevisiae)	45	1	0	0	1	0	hsa-miR-548k				-0.11	-0.11	N/A
XPNPEP1	ENST00000369683.1	X-prolyl aminopeptidase (aminopeptidase P) 1, soluble	38	1	0	0	1	0	hsa-miR-548k				-0.11	-0.11	N/A
C14orf39	ENST00000321731.3	chromosome 14 open reading frame 39	5	2	1	1	0	0	hsa-miR-548k				-0.11	-0.11	N/A
CNTN1	ENST00000551295.2	contactin 1	40	5	0	2	3	2	hsa-miR-548k				-0.11	-0.12	N/A
SKAP2	ENST00000345317.2	src kinase associated phosphoprotein 2	1085	1	0	1	0	2	hsa-miR-548k				-0.11	-0.14	N/A
RP11-422N16.3	ENST00000499579.1	Uncharacterized protein	5	1	0	1	0	1	hsa-miR-548k				-0.11	-0.11	N/A
LHFPL3	ENST00000535008.1	lipoma HMGIC fusion partner-like 3	5	2	0	0	2	1	hsa-miR-548k				-0.11	-0.11	N/A
CPNE3	ENST00000198765.4	copine III	756	2	0	1	1	3	hsa-miR-548k				-0.11	-0.11	N/A
PRRG1	ENST00000378628.4	proline rich Gla (G-carboxyglutamic acid) 1	1122	2	0	1	1	2	hsa-miR-548k				-0.11	-0.11	N/A
RNF149	ENST00000295317.3	ring finger protein 149	318	2	0	1	1	1	hsa-miR-548k				-0.11	-0.13	N/A
CANT1	ENST00000392446.5	calcium activated nucleotidase 1	538	2	0	1	1	0	hsa-miR-548k				-0.11	-0.12	N/A
HTR7	ENST00000371719.2	5-hydroxytryptamine (serotonin) receptor 7, adenylate cyclase-coupled	12	1	0	1	0	0	hsa-miR-548k				-0.11	-0.11	N/A
CTSV	ENST00000259470.5	cathepsin V	601	1	0	0	1	1	hsa-miR-548k				-0.11	-0.11	N/A
NPAP1	ENST00000329468.2	nuclear pore associated protein 1	5	3	1	2	0	2	hsa-miR-548k				-0.11	-0.11	N/A
CDV3	ENST00000420115.2	CDV3 homolog (mouse)	523	1	0	0	1	0	hsa-miR-548k				-0.11	-0.11	N/A
ABCD2	ENST00000308666.3	ATP-binding cassette, sub-family D (ALD), member 2	5	3	1	1	1	4	hsa-miR-548k				-0.11	-0.11	N/A
ZNF562	ENST00000293648.4	zinc finger protein 562	130	3	1	1	1	2	hsa-miR-548k				-0.11	-0.11	N/A
CNR1	ENST00000362094.5	cannabinoid receptor 1 (brain)	40	2	0	1	1	4	hsa-miR-548k				-0.11	-0.15	N/A
MAP3K2	ENST00000409947.1	mitogen-activated protein kinase kinase kinase 2	187	5	3	0	2	4	hsa-miR-548k				-0.11	-0.11	N/A
CNIH1	ENST00000395573.4	cornichon family AMPA receptor auxiliary protein 1	2182	2	0	0	2	3	hsa-miR-548k				-0.11	-0.14	N/A
ADAT1	ENST00000307921.3	adenosine deaminase, tRNA-specific 1	597	1	1	0	0	1	hsa-miR-548k				-0.11	-0.12	N/A
GEM	ENST00000396194.2	GTP binding protein overexpressed in skeletal muscle	40	1	0	1	0	0	hsa-miR-548k				-0.11	-0.11	N/A
WDR19	ENST00000399820.3	WD repeat domain 19	91	1	0	1	0	0	hsa-miR-548k				-0.11	-0.11	N/A
RP11-276H1.3	ENST00000312019.2		5	1	0	0	1	0	hsa-miR-548k				-0.11	-0.11	N/A
CTTNBP2NL	ENST00000271277.6	CTTNBP2 N-terminal like	182	1	0	1	0	0	hsa-miR-548k				-0.11	-0.11	N/A
ERH	ENST00000557016.1	enhancer of rudimentary homolog (Drosophila)	843	1	0	0	1	0	hsa-miR-548k				-0.11	-0.11	N/A
LIF	ENST00000403987.3	leukemia inhibitory factor	55	1	0	1	0	1	hsa-miR-548k				-0.11	-0.13	N/A
OARD1	ENST00000373154.2	O-acyl-ADP-ribose deacylase 1	90	1	1	0	0	3	hsa-miR-548k				-0.11	-0.38	N/A
ZNF724P	ENST00000418100.1	zinc finger protein 724, pseudogene	128	2	0	1	1	2	hsa-miR-548k				-0.11	-0.12	N/A
ZNF675	ENST00000359788.4	zinc finger protein 675	81	1	0	1	0	2	hsa-miR-548k				-0.11	-0.13	N/A
IKZF5	ENST00000368886.5	IKAROS family zinc finger 5 (Pegasus)	83	3	1	2	0	2	hsa-miR-548k				-0.11	-0.26	N/A
KCTD2	ENST00000322444.6	potassium channel tetramerization domain containing 2	3328	1	1	0	0	1	hsa-miR-548k				-0.11	-0.11	N/A
ACTR2	ENST00000260641.5	ARP2 actin-related protein 2 homolog (yeast)	71	1	0	1	0	0	hsa-miR-548k				-0.11	-0.11	N/A
NCAM2	ENST00000400546.1	neural cell adhesion molecule 2	64	4	0	1	3	1	hsa-miR-548k				-0.11	-0.15	N/A
FAR2	ENST00000536681.3	fatty acyl CoA reductase 2	193	2	0	1	1	1	hsa-miR-548k				-0.11	-0.13	N/A
CCDC50	ENST00000392455.3	coiled-coil domain containing 50	961	3	0	0	3	5	hsa-miR-548k				-0.11	-0.12	N/A
CBLN4	ENST00000064571.2	cerebellin 4 precursor	5	1	0	0	1	1	hsa-miR-548k				-0.11	-0.14	N/A
FOXD1	ENST00000499003.3	forkhead box D1	423	1	0	1	0	4	hsa-miR-548k				-0.11	-0.11	N/A
ARL10	ENST00000310389.5	ADP-ribosylation factor-like 10	236	1	1	0	0	3	hsa-miR-548k				-0.11	-0.11	N/A
ELAVL2	ENST00000380110.4	ELAV like neuron-specific RNA binding protein 2	78	1	0	1	0	2	hsa-miR-548k				-0.11	-0.15	N/A
PRPF4	ENST00000374199.4	pre-mRNA processing factor 4	2735	1	1	0	0	1	hsa-miR-548k				-0.11	-0.11	N/A
MYLK4	ENST00000268446.5	myosin light chain kinase family, member 4	5	2	0	2	0	1	hsa-miR-548k				-0.11	-0.11	N/A
PM20D2	ENST00000275072.4	peptidase M20 domain containing 2	2171	1	0	1	0	1	hsa-miR-548k				-0.11	-0.11	N/A
ANKRD49	ENST00000544253.1	ankyrin repeat domain 49	32	2	0	0	2	3	hsa-miR-548k				-0.11	-0.15	N/A
TCEAL4	ENST00000472484.1	transcription elongation factor A (SII)-like 4	937	4	1	1	2	1	hsa-miR-548k				-0.11	-0.31	N/A
UBLCP1	ENST00000296786.6	ubiquitin-like domain containing CTD phosphatase 1	40	1	0	1	0	0	hsa-miR-548k				-0.11	-0.19	N/A
RPL22L1	ENST00000295830.8	ribosomal protein L22-like 1	150	1	0	1	0	0	hsa-miR-548k				-0.11	-0.25	N/A
TRPS1	ENST00000395715.3	trichorhinophalangeal syndrome I	94	1	0	1	0	2	hsa-miR-548k				-0.11	-0.11	N/A
ANKRD11	ENST00000378330.2	ankyrin repeat domain 11	45	1	0	1	0	0	hsa-miR-548k				-0.11	-0.11	N/A
ZNF600	ENST00000338230.3	zinc finger protein 600	14	3	1	2	0	0	hsa-miR-548k				-0.11	-0.32	N/A
MCHR2	ENST00000281806.2	melanin-concentrating hormone receptor 2	5	1	0	0	1	2	hsa-miR-548k				-0.11	-0.11	N/A
ABL1	ENST00000318560.5	c-abl oncogene 1, non-receptor tyrosine kinase	1188	1	1	0	0	0	hsa-miR-548k				-0.11	-0.11	N/A
TRIP11	ENST00000267622.4	thyroid hormone receptor interactor 11	13	4	1	1	2	2	hsa-miR-548k				-0.11	-0.11	N/A
ZNF225	ENST00000592780.1	zinc finger protein 225	100	1	1	0	0	0	hsa-miR-548k				-0.11	-0.14	N/A
URI1	ENST00000392271.1	URI1, prefoldin-like chaperone	1221	1	0	0	1	4	hsa-miR-548k				-0.11	-0.12	N/A
KLHL2	ENST00000538127.1	kelch-like family member 2	511	1	0	1	0	0	hsa-miR-548k				-0.11	-0.11	N/A
SPRYD7	ENST00000361840.3	SPRY domain containing 7	863	1	0	0	1	0	hsa-miR-548k				-0.11	-0.11	N/A
GREM1	ENST00000560677.1	gremlin 1, DAN family BMP antagonist	752	1	0	1	0	0	hsa-miR-548k				-0.11	-0.11	N/A
RYBP	ENST00000477973.2	RING1 and YY1 binding protein	342	2	1	1	0	2	hsa-miR-548k				-0.11	-0.11	N/A
PF4V1	ENST00000226524.3	platelet factor 4 variant 1	7	1	1	0	0	0	hsa-miR-548k				-0.11	-0.52	N/A
FGD4	ENST00000427716.2	FYVE, RhoGEF and PH domain containing 4	38	4	0	1	3	4	hsa-miR-548k				-0.11	-0.16	N/A
PAX3	ENST00000350526.4	paired box 3	7	1	0	1	0	0	hsa-miR-548k				-0.1	-0.1	N/A
ZNF670	ENST00000366503.2	zinc finger protein 670	117	2	0	0	2	3	hsa-miR-548k				-0.1	-0.1	N/A
NIPAL1	ENST00000295461.5	NIPA-like domain containing 1	137	1	0	1	0	2	hsa-miR-548k				-0.1	-0.1	N/A
TLR2	ENST00000260010.6	toll-like receptor 2	5	1	0	0	1	1	hsa-miR-548k				-0.1	-0.11	N/A
SREK1IP1	ENST00000513458.4	SREK1-interacting protein 1	145	4	0	1	3	2	hsa-miR-548k				-0.1	-0.17	N/A
ME1	ENST00000369705.3	malic enzyme 1, NADP(+)-dependent, cytosolic	586	2	0	0	2	2	hsa-miR-548k				-0.1	-0.11	N/A
SBF2	ENST00000256190.8	SET binding factor 2	65	2	0	1	1	2	hsa-miR-548k				-0.1	-0.12	N/A
NSG1	ENST00000421177.2	Neuron-specific protein family member 1	25	2	0	0	2	0	hsa-miR-548k				-0.1	-0.11	N/A
ST7-OT4	ENST00000397750.3	ST7 overlapping transcript 4	5	1	0	0	1	0	hsa-miR-548k				-0.1	-0.1	N/A
KIF5B	ENST00000302418.4	kinesin family member 5B	635	2	1	1	0	1	hsa-miR-548k				-0.1	-0.11	N/A
LEPROT	ENST00000371065.4	leptin receptor overlapping transcript	397	1	0	0	1	1	hsa-miR-548k				-0.1	-0.1	N/A
TDRP	ENST00000324079.6	testis development related protein	235	1	0	1	0	4	hsa-miR-548k				-0.1	-0.17	N/A
HOXD8	ENST00000313173.4	homeobox D8	752	1	0	0	1	0	hsa-miR-548k				-0.1	-0.1	N/A
PPFIA1	ENST00000253925.7	protein tyrosine phosphatase, receptor type, f polypeptide (PTPRF), interacting protein (liprin), alpha 1	760	1	0	1	0	3	hsa-miR-548k				-0.1	-0.1	N/A
DDX46	ENST00000452510.2	DEAD (Asp-Glu-Ala-Asp) box polypeptide 46	472	1	0	1	0	3	hsa-miR-548k				-0.1	-0.18	N/A
ENAH	ENST00000366844.3	enabled homolog (Drosophila)	415	4	0	4	0	5	hsa-miR-548k				-0.1	-0.24	N/A
LMBRD2	ENST00000296603.4	LMBR1 domain containing 2	211	2	1	0	1	4	hsa-miR-548k				-0.1	-0.39	N/A
FILIP1	ENST00000237172.7	filamin A interacting protein 1	10	1	0	0	1	0	hsa-miR-548k				-0.1	-0.1	N/A
DMXL2	ENST00000251076.5	Dmx-like 2	46	1	0	1	0	0	hsa-miR-548k				-0.1	-0.1	N/A
RNF44	ENST00000274811.4	ring finger protein 44	1623	1	0	1	0	0	hsa-miR-548k				-0.1	-0.14	N/A
PDE12	ENST00000311180.8	phosphodiesterase 12	326	6	1	3	2	1	hsa-miR-548k				-0.1	-0.22	N/A
DSCR3	ENST00000309117.6	Down syndrome critical region gene 3	494	1	0	1	0	0	hsa-miR-548k				-0.1	-0.15	N/A
MEIG1	ENST00000407572.1	meiosis/spermiogenesis associated 1	16	1	0	1	0	0	hsa-miR-548k				-0.1	-0.35	N/A
C9orf57	ENST00000377024.3	chromosome 9 open reading frame 57	5	1	0	1	0	2	hsa-miR-548k				-0.1	-0.1	N/A
ZNF510	ENST00000375231.1	zinc finger protein 510	40	3	1	2	0	0	hsa-miR-548k				-0.1	-0.1	N/A
TSPYL6	ENST00000317802.7	TSPY-like 6	5	1	0	1	0	3	hsa-miR-548k				-0.1	-0.1	N/A
SMYD2	ENST00000366957.5	SET and MYND domain containing 2	1381	1	0	1	0	1	hsa-miR-548k				-0.1	-0.1	N/A
C10orf126	ENST00000375520.1	chromosome 10 open reading frame 126	5	1	0	0	1	2	hsa-miR-548k				-0.1	-0.1	N/A
KLHL3	ENST00000541417.1	kelch-like family member 3	40	1	1	0	0	4	hsa-miR-548k				-0.1	-0.12	N/A
ARL5A	ENST00000295087.8	ADP-ribosylation factor-like 5A	112	1	0	1	0	1	hsa-miR-548k				-0.1	-0.14	N/A
TMCC3	ENST00000261226.4	transmembrane and coiled-coil domain family 3	70	1	0	1	0	2	hsa-miR-548k				-0.1	-0.11	N/A
DCX	ENST00000356915.2	doublecortin	5	1	0	1	0	2	hsa-miR-548k				-0.1	-0.1	N/A
FCRL3	ENST00000368184.3	Fc receptor-like 3	5	1	0	1	0	0	hsa-miR-548k				-0.1	-0.1	N/A
HIST1H4I	ENST00000354348.2	histone cluster 1, H4i	5	1	0	0	1	0	hsa-miR-548k				-0.1	-0.1	N/A
DPYS	ENST00000351513.2	dihydropyrimidinase	7	1	0	0	1	1	hsa-miR-548k				-0.1	-0.1	N/A
RBMXL1	ENST00000321792.5	RNA binding motif protein, X-linked-like 1	46	2	0	2	0	0	hsa-miR-548k				-0.1	-0.18	N/A
TMA16	ENST00000358572.5	translation machinery associated 16 homolog (S. cerevisiae)	34	1	0	1	0	1	hsa-miR-548k				-0.1	-0.14	N/A
KPNA5	ENST00000368564.1	karyopherin alpha 5 (importin alpha 6)	76	2	0	1	1	2	hsa-miR-548k				-0.1	-0.11	N/A
ORMDL1	ENST00000392350.3	ORM1-like 1 (S. cerevisiae)	998	1	0	1	0	1	hsa-miR-548k				-0.1	-0.13	N/A
HIBADH	ENST00000265395.2	3-hydroxyisobutyrate dehydrogenase	1676	1	0	0	1	0	hsa-miR-548k				-0.1	-0.1	N/A
CYCS	ENST00000305786.2	cytochrome c, somatic	320	1	0	1	0	0	hsa-miR-548k				-0.1	-0.11	N/A
CASR	ENST00000498619.1	calcium-sensing receptor	5	1	1	0	0	0	hsa-miR-548k				-0.1	-0.1	N/A
ZNF493	ENST00000339914.6	zinc finger protein 493	11	1	0	0	1	0	hsa-miR-548k				-0.1	-0.1	N/A
TMEM123	ENST00000361236.3	transmembrane protein 123	2135	3	0	1	2	1	hsa-miR-548k				-0.1	-0.1	N/A
TANC1	ENST00000263635.6	tetratricopeptide repeat, ankyrin repeat and coiled-coil containing 1	618	3	1	2	0	1	hsa-miR-548k				-0.1	-0.1	N/A
TAOK1	ENST00000261716.3	TAO kinase 1	164	2	1	1	0	6	hsa-miR-548k				-0.1	-0.1	N/A
ADAMTS20	ENST00000389420.3	ADAM metallopeptidase with thrombospondin type 1 motif, 20	22	2	0	2	0	1	hsa-miR-548k				-0.1	-0.13	N/A
PRKAR1A	ENST00000589228.1	protein kinase, cAMP-dependent, regulatory, type I, alpha	1257	1	0	1	0	4	hsa-miR-548k				-0.1	-0.11	N/A
ZBTB10	ENST00000430430.1	zinc finger and BTB domain containing 10	113	4	0	1	3	2	hsa-miR-548k				-0.1	-0.12	N/A
HOXA13	ENST00000222753.4	homeobox A13	328	1	1	0	0	2	hsa-miR-548k				-0.1	-0.14	N/A
TMEM182	ENST00000412401.2	transmembrane protein 182	69	1	0	1	0	1	hsa-miR-548k				-0.1	-0.12	N/A
SNX25	ENST00000504273.1	sorting nexin 25	21	1	0	0	1	0	hsa-miR-548k				-0.1	-0.1	N/A
EFR3A	ENST00000254624.5	EFR3 homolog A (S. cerevisiae)	372	2	0	1	1	0	hsa-miR-548k				-0.1	-0.1	N/A
RPL23A	ENST00000422514.2	ribosomal protein L23a	13	1	0	1	0	0	hsa-miR-548k				-0.1	-0.24	N/A
ERI2	ENST00000569729.1	ERI1 exoribonuclease family member 2	96	2	0	1	1	1	hsa-miR-548k				-0.1	-0.11	N/A
MGAT4A	ENST00000264968.3	mannosyl (alpha-1,3-)-glycoprotein beta-1,4-N-acetylglucosaminyltransferase, isozyme A	223	6	0	4	2	6	hsa-miR-548k				-0.1	-0.28	N/A
COPA	ENST00000368069.3	coatomer protein complex, subunit alpha	803	2	1	1	0	0	hsa-miR-548k				-0.1	-0.42	N/A
FAM221B	ENST00000423537.2	family with sequence similarity 221, member B	5	1	0	1	0	1	hsa-miR-548k				-0.1	-0.1	N/A
AC139426.2	ENST00000435655.2	Uncharacterized protein; cDNA FLJ52611	5	1	0	1	0	1	hsa-miR-548k				-0.1	-0.1	N/A
SOWAHD	ENST00000343905.3	sosondowah ankyrin repeat domain family member D	12	1	0	1	0	0	hsa-miR-548k				-0.1	-0.1	N/A
ZNF550	ENST00000325134.5	zinc finger protein 550	76	2	1	0	1	0	hsa-miR-548k				-0.1	-0.15	N/A
ART4	ENST00000228936.4	ADP-ribosyltransferase 4	5	3	0	1	2	0	hsa-miR-548k				-0.1	-0.1	N/A
UBXN2B	ENST00000399598.2	UBX domain protein 2B	157	1	0	1	0	2	hsa-miR-548k				-0.1	-0.1	N/A
KREMEN1	ENST00000400335.4	kringle containing transmembrane protein 1	606	1	0	1	0	1	hsa-miR-548k				-0.1	-0.1	N/A
SLC4A7	ENST00000295736.5	solute carrier family 4, sodium bicarbonate cotransporter, member 7	146	3	0	1	2	5	hsa-miR-548k				-0.1	-0.14	N/A
G2E3	ENST00000206595.6	G2/M-phase specific E3 ubiquitin protein ligase	286	3	0	1	2	3	hsa-miR-548k				-0.1	-0.12	N/A
MTMR9	ENST00000221086.3	myotubularin related protein 9	400	1	0	1	0	2	hsa-miR-548k				-0.1	-0.13	N/A
BMI1	ENST00000376663.3	BMI1 polycomb ring finger oncogene	200	2	0	0	2	2	hsa-miR-548k				-0.1	-0.1	N/A
ZFP90	ENST00000398253.2	ZFP90 zinc finger protein	174	1	0	1	0	2	hsa-miR-548k				-0.1	-0.1	N/A
KRTAP2-1	ENST00000391419.3	keratin associated protein 2-1	5	1	0	0	1	0	hsa-miR-548k				-0.1	-0.1	N/A
GJB6	ENST00000241124.6	gap junction protein, beta 6, 30kDa	5	1	0	1	0	0	hsa-miR-548k				-0.1	-0.1	N/A
TMEM133	ENST00000303130.2	transmembrane protein 133	543	1	0	0	1	0	hsa-miR-548k				-0.1	-0.1	N/A
GTF2E2	ENST00000355904.4	general transcription factor IIE, polypeptide 2, beta 34kDa	674	1	0	0	1	0	hsa-miR-548k				-0.1	-0.1	N/A
ZNF697	ENST00000421812.2	zinc finger protein 697	43	1	0	1	0	0	hsa-miR-548k				-0.1	-0.1	N/A
CABP5	ENST00000293255.2	calcium binding protein 5	5	1	0	0	1	0	hsa-miR-548k				-0.1	-0.1	N/A
SETD2	ENST00000409792.3	SET domain containing 2	196	1	0	0	1	0	hsa-miR-548k				-0.1	-0.1	N/A
CD9	ENST00000382518.1	CD9 molecule	4366	1	0	0	1	0	hsa-miR-548k				-0.1	-0.1	N/A
HERPUD2	ENST00000396081.1	HERPUD family member 2	30	1	0	1	0	2	hsa-miR-548k				-0.1	-0.17	N/A
PSIP1	ENST00000380738.4	PC4 and SFRS1 interacting protein 1	377	1	0	1	0	1	hsa-miR-548k				-0.1	-0.13	N/A
RNF146	ENST00000356799.2	ring finger protein 146	1504	1	0	0	1	1	hsa-miR-548k				-0.1	-0.1	N/A
PPP1R9A	ENST00000289495.5	protein phosphatase 1, regulatory subunit 9A	46	4	0	1	3	4	hsa-miR-548k				-0.1	-0.1	N/A
EXOC5	ENST00000413566.2	exocyst complex component 5	242	3	0	1	2	4	hsa-miR-548k				-0.1	-0.1	N/A
SCN1A	ENST00000423058.2	sodium channel, voltage-gated, type I, alpha subunit	21	1	0	1	0	3	hsa-miR-548k				-0.1	-0.1	N/A
PPP1R3B	ENST00000310455.3	protein phosphatase 1, regulatory subunit 3B	20	1	1	0	0	2	hsa-miR-548k				-0.1	-0.1	N/A
CLRN1	ENST00000327047.1	clarin 1	5	1	0	1	0	0	hsa-miR-548k				-0.1	-0.1	N/A
ZNF26	ENST00000328654.5	zinc finger protein 26	51	1	1	0	0	0	hsa-miR-548k				-0.1	-0.34	N/A
RIN2	ENST00000255006.6	Ras and Rab interactor 2	539	1	0	1	0	0	hsa-miR-548k				-0.1	-0.12	N/A
GALNT7	ENST00000265000.4	UDP-N-acetyl-alpha-D-galactosamine:polypeptide N-acetylgalactosaminyltransferase 7 (GalNAc-T7)	953	2	1	1	0	3	hsa-miR-548k				-0.1	-0.1	N/A
FLVCR1	ENST00000366971.4	feline leukemia virus subgroup C cellular receptor 1	322	2	0	1	1	2	hsa-miR-548k				-0.1	-0.13	N/A
PTPN2	ENST00000309660.5	protein tyrosine phosphatase, non-receptor type 2	60	1	0	1	0	1	hsa-miR-548k				-0.1	-0.16	N/A
VTI1B	ENST00000554659.1	vesicle transport through interaction with t-SNAREs 1B	264	1	0	1	0	0	hsa-miR-548k				-0.1	-0.13	N/A
B4GALT6	ENST00000306851.5	UDP-Gal:betaGlcNAc beta 1,4- galactosyltransferase, polypeptide 6	146	1	0	1	0	0	hsa-miR-548k				-0.1	-0.23	N/A
SLC38A11	ENST00000303735.4	solute carrier family 38, member 11	5	1	0	1	0	0	hsa-miR-548k				-0.1	-0.1	N/A
NUDT16L1	ENST00000405142.1	nudix (nucleoside diphosphate linked moiety X)-type motif 16-like 1	2062	1	0	1	0	1	hsa-miR-548k				-0.1	-0.1	N/A
SLA	ENST00000338087.5	Src-like-adaptor	5	2	1	0	1	0	hsa-miR-548k				-0.1	-0.1	N/A
ZBTB34	ENST00000319119.4	zinc finger and BTB domain containing 34	726	3	0	2	1	1	hsa-miR-548k				-0.09	-0.1	N/A
CLIC5	ENST00000339561.6	chloride intracellular channel 5	21	1	0	1	0	2	hsa-miR-548k				-0.09	-0.12	N/A
C21orf91	ENST00000400558.3	chromosome 21 open reading frame 91	998	3	0	1	2	3	hsa-miR-548k				-0.09	-0.11	N/A
SDAD1	ENST00000356260.5	SDA1 domain containing 1	91	1	1	0	0	1	hsa-miR-548k				-0.09	-0.2	N/A
LMAN1	ENST00000251047.5	lectin, mannose-binding, 1	2293	1	0	1	0	1	hsa-miR-548k				-0.09	-0.12	N/A
TPD52	ENST00000379096.5	tumor protein D52	4585	1	0	1	0	1	hsa-miR-548k				-0.09	-0.1	N/A
GCA	ENST00000437150.2	grancalcin, EF-hand calcium binding protein	177	2	1	0	1	0	hsa-miR-548k				-0.09	-0.31	N/A
C9orf38	ENST00000355513.4	chromosome 9 open reading frame 38	5	1	0	0	1	0	hsa-miR-548k				-0.09	-0.09	N/A
KDM1B	ENST00000388870.2	lysine (K)-specific demethylase 1B	238	2	0	1	1	2	hsa-miR-548k				-0.09	-0.09	N/A
EIF5A2	ENST00000474096.1	eukaryotic translation initiation factor 5A2	443	5	1	2	2	4	hsa-miR-548k				-0.09	-0.52	N/A
NSRP1	ENST00000247026.5	nuclear speckle splicing regulatory protein 1	574	1	0	0	1	0	hsa-miR-548k				-0.09	-0.09	N/A
IFIT2	ENST00000371826.3	interferon-induced protein with tetratricopeptide repeats 2	9	1	1	0	0	0	hsa-miR-548k				-0.09	-0.17	N/A
RNF145	ENST00000274542.2	ring finger protein 145	12145	1	0	1	0	1	hsa-miR-548k				-0.09	-0.09	N/A
RAD54B	ENST00000297592.5	RAD54 homolog B (S. cerevisiae)	36	2	0	0	2	3	hsa-miR-548k				-0.09	-0.1	N/A
F3	ENST00000334047.7	coagulation factor III (thromboplastin, tissue factor)	13568	1	0	0	1	1	hsa-miR-548k				-0.09	-0.09	N/A
PNO1	ENST00000263657.2	partner of NOB1 homolog (S. cerevisiae)	554	2	0	0	2	2	hsa-miR-548k				-0.09	-0.15	N/A
ASPH	ENST00000356457.5	aspartate beta-hydroxylase	3013	1	0	1	0	1	hsa-miR-548k				-0.09	-0.09	N/A
MTMR6	ENST00000381801.5	myotubularin related protein 6	838	1	0	1	0	4	hsa-miR-548k				-0.09	-0.09	N/A
RPS6KB1	ENST00000225577.4	ribosomal protein S6 kinase, 70kDa, polypeptide 1	16	1	0	1	0	0	hsa-miR-548k				-0.09	-0.09	N/A
HSPA6	ENST00000309758.4	heat shock 70kDa protein 6 (HSP70B')	27	1	0	1	0	2	hsa-miR-548k				-0.09	-0.09	N/A
HS3ST3B1	ENST00000360954.2	heparan sulfate (glucosamine) 3-O-sulfotransferase 3B1	1489	1	1	0	0	1	hsa-miR-548k				-0.09	-0.09	N/A
CYP3A7	ENST00000336374.2	cytochrome P450, family 3, subfamily A, polypeptide 7	5	1	0	0	1	0	hsa-miR-548k				-0.09	-0.09	N/A
STOX2	ENST00000308497.4	storkhead box 2	379	1	0	0	1	4	hsa-miR-548k				-0.09	-0.1	N/A
ZNF549	ENST00000376233.3	zinc finger protein 549	7	1	0	1	0	0	hsa-miR-548k				-0.09	-0.09	N/A
HNRNPLL	ENST00000449105.3	heterogeneous nuclear ribonucleoprotein L-like	753	1	0	0	1	1	hsa-miR-548k				-0.09	-0.09	N/A
ENC1	ENST00000302351.4	ectodermal-neural cortex 1 (with BTB domain)	57	2	1	1	0	0	hsa-miR-548k				-0.09	-0.11	N/A
PIGA	ENST00000542278.1	phosphatidylinositol glycan anchor biosynthesis, class A	104	1	0	1	0	1	hsa-miR-548k				-0.09	-0.09	N/A
PRUNE2	ENST00000376718.3	prune homolog 2 (Drosophila)	121	2	0	1	1	4	hsa-miR-548k				-0.09	-0.1	N/A
PARK2	ENST00000366898.1	parkin RBR E3 ubiquitin protein ligase	55	1	0	1	0	0	hsa-miR-548k				-0.09	-0.09	N/A
TENM1	ENST00000371130.3	teneurin transmembrane protein 1	5	1	0	1	0	3	hsa-miR-548k				-0.09	-0.09	N/A
ZNF124	ENST00000340684.6	zinc finger protein 124	109	1	0	0	1	0	hsa-miR-548k				-0.09	-0.09	N/A
RAB40B	ENST00000571995.1	RAB40B, member RAS oncogene family	495	1	0	0	1	0	hsa-miR-548k				-0.09	-0.09	N/A
SLC38A4	ENST00000447411.1	solute carrier family 38, member 4	10	1	0	1	0	1	hsa-miR-548k				-0.09	-0.09	N/A
ABCA1	ENST00000374736.3	ATP-binding cassette, sub-family A (ABC1), member 1	184	1	0	1	0	0	hsa-miR-548k				-0.09	-0.09	N/A
DHX29	ENST00000251636.5	DEAH (Asp-Glu-Ala-His) box polypeptide 29	523	1	0	0	1	0	hsa-miR-548k				-0.09	-0.09	N/A
TNFAIP8L1	ENST00000327473.4	tumor necrosis factor, alpha-induced protein 8-like 1	603	1	0	1	0	0	hsa-miR-548k				-0.09	-0.09	N/A
MOXD1	ENST00000367963.3	monooxygenase, DBH-like 1	168	1	0	1	0	0	hsa-miR-548k				-0.09	-0.19	N/A
BYSL	ENST00000230340.4	bystin-like	1995	1	0	1	0	0	hsa-miR-548k				-0.09	-0.09	N/A
FAM168B	ENST00000409185.1	family with sequence similarity 168, member B	122	2	1	1	0	0	hsa-miR-548k				-0.09	-0.24	N/A
C10orf88	ENST00000481909.1	chromosome 10 open reading frame 88	269	1	0	1	0	0	hsa-miR-548k				-0.09	-0.1	N/A
DONSON	ENST00000453626.1	downstream neighbor of SON	103	1	0	0	1	0	hsa-miR-548k				-0.09	-0.09	N/A
RPUSD2	ENST00000315616.7	RNA pseudouridylate synthase domain containing 2	70	1	0	1	0	1	hsa-miR-548k				-0.09	-0.16	N/A
BCAT1	ENST00000261192.7	branched chain amino-acid transaminase 1, cytosolic	1346	1	0	1	0	1	hsa-miR-548k				-0.09	-0.1	N/A
SLC5A3	ENST00000608209.1	sodium/myo-inositol cotransporter	24	7	1	1	5	9	hsa-miR-548k				-0.09	-0.13	N/A
SYT4	ENST00000255224.3	synaptotagmin IV	11	2	1	1	0	0	hsa-miR-548k				-0.09	-0.09	N/A
PHLDA1	ENST00000602540.1	pleckstrin homology-like domain, family A, member 1	3907	2	0	2	0	4	hsa-miR-548k				-0.09	-0.12	N/A
FAM110C	ENST00000327669.4	family with sequence similarity 110, member C	29	1	0	1	0	0	hsa-miR-548k				-0.09	-0.09	N/A
GJB4	ENST00000339480.1	gap junction protein, beta 4, 30.3kDa	5	1	0	1	0	0	hsa-miR-548k				-0.09	-0.09	N/A
ZC4H2	ENST00000545618.1	zinc finger, C4H2 domain containing	432	1	0	1	0	0	hsa-miR-548k				-0.09	-0.09	N/A
FAM19A4	ENST00000295569.7	family with sequence similarity 19 (chemokine (C-C motif)-like), member A4	5	1	0	0	1	0	hsa-miR-548k				-0.09	-0.09	N/A
XRCC6	ENST00000402580.3	X-ray repair complementing defective repair in Chinese hamster cells 6	47	1	0	0	1	0	hsa-miR-548k				-0.09	-0.09	N/A
ETF1	ENST00000499810.2	eukaryotic translation termination factor 1	31	2	0	1	1	1	hsa-miR-548k				-0.09	-0.1	N/A
GJB2	ENST00000382848.4	gap junction protein, beta 2, 26kDa	50	1	0	1	0	1	hsa-miR-548k				-0.09	-0.09	N/A
POU6F2	ENST00000518318.2	POU class 6 homeobox 2	5	1	0	1	0	0	hsa-miR-548k				-0.09	-0.09	N/A
YAF2	ENST00000327791.4	YY1 associated factor 2	413	1	0	1	0	4	hsa-miR-548k				-0.09	-0.24	N/A
CHST15	ENST00000346248.5	carbohydrate (N-acetylgalactosamine 4-sulfate 6-O) sulfotransferase 15	59	1	0	1	0	0	hsa-miR-548k				-0.09	-0.1	N/A
TPBG	ENST00000369750.3	trophoblast glycoprotein	170	1	0	0	1	2	hsa-miR-548k				-0.09	-0.09	N/A
NDRG1	ENST00000323851.7	N-myc downstream regulated 1	2195	1	0	1	0	0	hsa-miR-548k				-0.09	-0.09	N/A
LTB4R	ENST00000396789.4	leukotriene B4 receptor	70	1	0	1	0	0	hsa-miR-548k				-0.09	-0.11	N/A
CES4A	ENST00000540947.2	carboxylesterase 4A	30	1	0	1	0	0	hsa-miR-548k				-0.09	-0.12	N/A
ZC3H4	ENST00000253048.5	zinc finger CCCH-type containing 4	182	1	0	1	0	0	hsa-miR-548k				-0.09	-0.09	N/A
FAM133A	ENST00000538690.1	family with sequence similarity 133, member A	14	2	0	0	2	0	hsa-miR-548k				-0.09	-0.09	N/A
PARP4	ENST00000381989.3	poly (ADP-ribose) polymerase family, member 4	5	1	0	0	1	0	hsa-miR-548k				-0.09	-0.09	N/A
AC137056.1	ENST00000593357.1	Uncharacterized protein; cDNA FLJ34659 fis, clone KIDNE2018863	5	1	0	0	1	0	hsa-miR-548k				-0.09	-0.09	N/A
GABPA	ENST00000354828.3	GA binding protein transcription factor, alpha subunit 60kDa	8	1	1	0	0	5	hsa-miR-548k				-0.09	-0.09	N/A
LRRC4B	ENST00000599957.1	leucine rich repeat containing 4B	5	1	0	0	1	0	hsa-miR-548k				-0.09	-0.09	N/A
SLC16A9	ENST00000395348.3	solute carrier family 16, member 9	7	1	0	1	0	0	hsa-miR-548k				-0.09	-0.09	N/A
DPYSL2	ENST00000311151.5	dihydropyrimidinase-like 2	3087	1	0	1	0	1	hsa-miR-548k				-0.09	-0.09	N/A
DR1	ENST00000370272.4	down-regulator of transcription 1, TBP-binding (negative cofactor 2)	2994	2	0	1	1	3	hsa-miR-548k				-0.09	-0.12	N/A
BTAF1	ENST00000265990.6	BTAF1 RNA polymerase II, B-TFIID transcription factor-associated, 170kDa	917	2	1	1	0	0	hsa-miR-548k				-0.09	-0.09	N/A
NDNF	ENST00000379692.4	neuron-derived neurotrophic factor	51	2	0	1	1	3	hsa-miR-548k				-0.09	-0.12	N/A
ZNF264	ENST00000263095.6	zinc finger protein 264	412	4	0	1	3	1	hsa-miR-548k				-0.09	-0.1	N/A
VN1R1	ENST00000321039.3	vomeronasal 1 receptor 1	12	1	1	0	0	0	hsa-miR-548k				-0.09	-0.15	N/A
ACER2	ENST00000340967.2	alkaline ceramidase 2	44	3	0	1	2	1	hsa-miR-548k				-0.09	-0.1	N/A
CDC42EP3	ENST00000295324.3	CDC42 effector protein (Rho GTPase binding) 3	1749	2	1	0	1	2	hsa-miR-548k				-0.09	-0.16	N/A
ARID5B	ENST00000279873.7	AT rich interactive domain 5B (MRF1-like)	397	1	0	1	0	2	hsa-miR-548k				-0.09	-0.09	N/A
FAM63B	ENST00000559228.1	family with sequence similarity 63, member B	41	2	1	1	0	6	hsa-miR-548k				-0.09	-0.09	N/A
ITM2C	ENST00000326407.6	integral membrane protein 2C	67220	1	0	1	0	0	hsa-miR-548k				-0.09	-0.09	N/A
NOX5	ENST00000260364.5	NADPH oxidase, EF-hand calcium binding domain 5	5	3	0	2	1	3	hsa-miR-548k				-0.09	-0.09	N/A
ZNF131	ENST00000505606.2	zinc finger protein 131	1015	1	0	0	1	0	hsa-miR-548k				-0.09	-0.09	N/A
PCF11	ENST00000298281.4	PCF11 cleavage and polyadenylation factor subunit	218	1	0	1	0	1	hsa-miR-548k				-0.09	-0.13	N/A
PWWP2A	ENST00000456329.3	PWWP domain containing 2A	272	3	1	2	0	1	hsa-miR-548k				-0.09	-0.16	N/A
AP1AR	ENST00000274000.5	adaptor-related protein complex 1 associated regulatory protein	89	2	0	1	1	2	hsa-miR-548k				-0.09	-0.29	N/A
CDK14	ENST00000380050.3	cyclin-dependent kinase 14	226	3	0	2	1	1	hsa-miR-548k				-0.09	-0.09	N/A
FAM96A	ENST00000557835.1	family with sequence similarity 96, member A	191	1	0	0	1	1	hsa-miR-548k				-0.09	-0.09	N/A
RRAGC	ENST00000373001.3	Ras-related GTP binding C	1062	3	0	1	2	2	hsa-miR-548k				-0.09	-0.1	N/A
GAS1	ENST00000298743.7	growth arrest-specific 1	2904	1	0	1	0	0	hsa-miR-548k				-0.09	-0.09	N/A
LRIG2	ENST00000361127.5	leucine-rich repeats and immunoglobulin-like domains 2	348	4	0	2	2	5	hsa-miR-548k				-0.09	-0.1	N/A
DARS2	ENST00000361951.4	aspartyl-tRNA synthetase 2, mitochondrial	422	2	0	1	1	2	hsa-miR-548k				-0.09	-0.15	N/A
NOTUM	ENST00000409678.3	notum pectinacetylesterase homolog (Drosophila)	10	1	0	0	1	0	hsa-miR-548k				-0.09	-0.09	N/A
ZEB1	ENST00000361642.5	zinc finger E-box binding homeobox 1	59	1	0	1	0	0	hsa-miR-548k				-0.09	-0.09	N/A
ZNF441	ENST00000357901.4	zinc finger protein 441	5	1	0	1	0	0	hsa-miR-548k				-0.09	-0.09	N/A
HMGN4	ENST00000377575.2	high mobility group nucleosomal binding domain 4	399	1	0	0	1	0	hsa-miR-548k				-0.09	-0.09	N/A
SLC30A9	ENST00000264451.7	solute carrier family 30 (zinc transporter), member 9	396	2	0	1	1	5	hsa-miR-548k				-0.09	-0.09	N/A
RAP1A	ENST00000369709.3	RAP1A, member of RAS oncogene family	382	1	0	0	1	4	hsa-miR-548k				-0.09	-0.1	N/A
EIF4E	ENST00000450253.2	eukaryotic translation initiation factor 4E	876	4	1	2	1	4	hsa-miR-548k				-0.09	-0.39	N/A
HELLS	ENST00000394036.1	helicase, lymphoid-specific	329	3	0	2	1	2	hsa-miR-548k				-0.09	-0.44	N/A
ATP6V1A	ENST00000273398.3	ATPase, H+ transporting, lysosomal 70kDa, V1 subunit A	180	2	0	2	0	1	hsa-miR-548k				-0.09	-0.1	N/A
MAP7D3	ENST00000316077.9	MAP7 domain containing 3	142	2	0	2	0	0	hsa-miR-548k				-0.09	-0.19	N/A
TRPM7	ENST00000560955.1	transient receptor potential cation channel, subfamily M, member 7	281	2	0	1	1	1	hsa-miR-548k				-0.09	-0.1	N/A
KCNIP4	ENST00000382148.3	Kv channel interacting protein 4	5	1	0	0	1	0	hsa-miR-548k				-0.09	-0.09	N/A
EIF2AK3	ENST00000419748.1	eukaryotic translation initiation factor 2-alpha kinase 3	120	1	0	1	0	1	hsa-miR-548k				-0.09	-0.09	N/A
HAPLN3	ENST00000359595.3	hyaluronan and proteoglycan link protein 3	299	1	0	1	0	0	hsa-miR-548k				-0.09	-0.09	N/A
GNAL	ENST00000334049.6	guanine nucleotide binding protein (G protein), alpha activating activity polypeptide, olfactory type	99	2	0	2	0	4	hsa-miR-548k				-0.09	-0.14	N/A
ITGA1	ENST00000282588.6	integrin, alpha 1	400	3	0	2	1	1	hsa-miR-548k				-0.09	-0.14	N/A
IGF2BP3	ENST00000258729.3	insulin-like growth factor 2 mRNA binding protein 3	30	2	0	0	2	1	hsa-miR-548k				-0.09	-0.09	N/A
SCO1	ENST00000255390.5	SCO1 cytochrome c oxidase assembly protein	1776	3	0	3	0	1	hsa-miR-548k				-0.09	-0.23	N/A
RHOQ	ENST00000238738.4	ras homolog family member Q	179	2	0	0	2	2	hsa-miR-548k				-0.09	-0.09	N/A
C18orf54	ENST00000300091.5	chromosome 18 open reading frame 54	183	1	0	1	0	4	hsa-miR-548k				-0.09	-0.1	N/A
ERCC4	ENST00000311895.7	excision repair cross-complementing rodent repair deficiency, complementation group 4	261	2	0	2	0	2	hsa-miR-548k				-0.09	-0.12	N/A
NELFB	ENST00000343053.4	negative elongation factor complex member B	1686	1	0	1	0	0	hsa-miR-548k				-0.09	-0.09	N/A
SLC30A6	ENST00000282587.5	solute carrier family 30 (zinc transporter), member 6	711	1	1	0	0	0	hsa-miR-548k				-0.09	-0.09	N/A
PAG1	ENST00000220597.4	phosphoprotein associated with glycosphingolipid microdomains 1	53	1	0	1	0	7	hsa-miR-548k				-0.09	-0.09	N/A
CNTLN	ENST00000380641.4	centlein, centrosomal protein	42	2	1	0	1	4	hsa-miR-548k				-0.09	-0.14	N/A
GCOM1	ENST00000380568.3	GRINL1A complex locus 1	21	1	1	0	0	1	hsa-miR-548k				-0.09	-0.11	N/A
NUDCD2	ENST00000302764.4	NudC domain containing 2	308	2	0	1	1	4	hsa-miR-548k				-0.09	-0.15	N/A
SGOL1	ENST00000442720.1	shugoshin-like 1 (S. pombe)	766	2	1	1	0	2	hsa-miR-548k				-0.09	-0.25	N/A
CREBL2	ENST00000228865.2	cAMP responsive element binding protein-like 2	218	2	0	1	1	1	hsa-miR-548k				-0.09	-0.18	N/A
GAS2L3	ENST00000547754.1	growth arrest-specific 2 like 3	478	2	0	1	1	2	hsa-miR-548k				-0.09	-0.09	N/A
ATP6AP2	ENST00000378438.4	ATPase, H+ transporting, lysosomal accessory protein 2	6001	1	0	0	1	1	hsa-miR-548k				-0.09	-0.09	N/A
NUP155	ENST00000231498.3	nucleoporin 155kDa	814	2	0	1	1	4	hsa-miR-548k				-0.09	-0.11	N/A
C1orf204	ENST00000368102.1	chromosome 1 open reading frame 204	5	2	0	0	2	0	hsa-miR-548k				-0.09	-0.09	N/A
RSAD2	ENST00000382040.3	radical S-adenosyl methionine domain containing 2	5	1	0	1	0	1	hsa-miR-548k				-0.09	-0.09	N/A
AL590452.1	ENST00000596396.1	Uncharacterized protein	5	1	0	0	1	0	hsa-miR-548k				-0.09	-0.09	N/A
RHOT1	ENST00000333942.6	ras homolog family member T1	71	1	0	0	1	1	hsa-miR-548k				-0.09	-0.09	N/A
PCDHB4	ENST00000194152.1	protocadherin beta 4	5	1	0	0	1	1	hsa-miR-548k				-0.09	-0.09	N/A
OXGR1	ENST00000298440.1	oxoglutarate (alpha-ketoglutarate) receptor 1	7	1	0	0	1	0	hsa-miR-548k				-0.09	-0.09	N/A
BCL2	ENST00000398117.1	B-cell CLL/lymphoma 2	55	2	0	1	1	2	hsa-miR-548k				-0.08	-0.1	N/A
DSC1	ENST00000257197.3	desmocollin 1	7	3	0	1	2	2	hsa-miR-548k				-0.08	-0.16	N/A
HEATR1	ENST00000366582.3	HEAT repeat containing 1	282	2	0	2	0	3	hsa-miR-548k				-0.08	-0.18	N/A
CHST7	ENST00000276055.3	carbohydrate (N-acetylglucosamine 6-O) sulfotransferase 7	406	3	0	0	3	1	hsa-miR-548k				-0.08	-0.12	N/A
PTH2R	ENST00000272847.2	parathyroid hormone 2 receptor	5	1	0	0	1	1	hsa-miR-548k				-0.08	-0.08	N/A
KIAA0753	ENST00000361413.3	KIAA0753	133	1	0	1	0	1	hsa-miR-548k				-0.08	-0.08	N/A
TMEM235	ENST00000586400.1	transmembrane protein 235	5	1	0	1	0	0	hsa-miR-548k				-0.08	-0.08	N/A
XK	ENST00000378616.3	X-linked Kx blood group (McLeod syndrome)	39	2	0	2	0	0	hsa-miR-548k				-0.08	-0.08	N/A
DTD2	ENST00000310850.4	D-tyrosyl-tRNA deacylase 2 (putative)	924	1	0	0	1	2	hsa-miR-548k				-0.08	-0.09	N/A
AGPAT5	ENST00000285518.6	1-acylglycerol-3-phosphate O-acyltransferase 5	879	1	0	1	0	0	hsa-miR-548k				-0.08	-0.12	N/A
PRPS2	ENST00000380668.5	phosphoribosyl pyrophosphate synthetase 2	739	2	0	1	1	1	hsa-miR-548k				-0.08	-0.09	N/A
MMGT1	ENST00000305963.2	membrane magnesium transporter 1	113	2	1	0	1	1	hsa-miR-548k				-0.08	-0.38	N/A
ST6GAL2	ENST00000361686.4	ST6 beta-galactosamide alpha-2,6-sialyltranferase 2	5	2	0	2	0	1	hsa-miR-548k				-0.08	-0.08	N/A
PDE6A	ENST00000255266.5	phosphodiesterase 6A, cGMP-specific, rod, alpha	5	1	0	1	0	1	hsa-miR-548k				-0.08	-0.08	N/A
ZNF346	ENST00000503039.1	zinc finger protein 346	5	1	0	1	0	0	hsa-miR-548k				-0.08	-0.08	N/A
WDR70	ENST00000265107.4	WD repeat domain 70	23	2	1	1	0	1	hsa-miR-548k				-0.08	-0.1	N/A
TIRAP	ENST00000392679.1	toll-interleukin 1 receptor (TIR) domain containing adaptor protein	82	4	0	3	1	2	hsa-miR-548k				-0.08	-0.2	N/A
TP53INP1	ENST00000448464.2	tumor protein p53 inducible nuclear protein 1	39	3	0	1	2	1	hsa-miR-548k				-0.08	-0.18	N/A
TNIP2	ENST00000510267.1	TNFAIP3 interacting protein 2	920	1	0	0	1	0	hsa-miR-548k				-0.08	-0.09	N/A
MCUR1	ENST00000379170.4	mitochondrial calcium uniporter regulator 1	129	2	0	1	1	2	hsa-miR-548k				-0.08	-0.08	N/A
PCDH20	ENST00000409204.4	protocadherin 20	50	1	1	0	0	1	hsa-miR-548k				-0.08	-0.08	N/A
CIDEC	ENST00000336832.2	cell death-inducing DFFA-like effector c	13	1	0	1	0	0	hsa-miR-548k				-0.08	-0.08	N/A
FAM111A	ENST00000528737.1	family with sequence similarity 111, member A	5	2	0	1	1	0	hsa-miR-548k				-0.08	-0.08	N/A
EPB41L4A	ENST00000261486.5	erythrocyte membrane protein band 4.1 like 4A	103	2	0	1	1	0	hsa-miR-548k				-0.08	-0.08	N/A
VPS54	ENST00000409558.4	vacuolar protein sorting 54 homolog (S. cerevisiae)	312	1	0	0	1	3	hsa-miR-548k				-0.08	-0.08	N/A
GABBR1	ENST00000376977.3	gamma-aminobutyric acid (GABA) B receptor, 1	213	2	0	2	0	1	hsa-miR-548k				-0.08	-0.08	N/A
FAM198B	ENST00000585682.1	family with sequence similarity 198, member B	25	1	0	0	1	4	hsa-miR-548k				-0.08	-0.08	N/A
PDE3B	ENST00000282096.4	phosphodiesterase 3B, cGMP-inhibited	258	1	0	1	0	4	hsa-miR-548k				-0.08	-0.13	N/A
SATB2	ENST00000417098.1	SATB homeobox 2	820	1	0	1	0	1	hsa-miR-548k				-0.08	-0.09	N/A
KIAA2013	ENST00000376572.3	KIAA2013	652	1	0	1	0	0	hsa-miR-548k				-0.08	-0.08	N/A
ZKSCAN7	ENST00000341840.3	zinc finger with KRAB and SCAN domains 7	29	1	0	0	1	0	hsa-miR-548k				-0.08	-0.08	N/A
SPTSSB	ENST00000359175.4	serine palmitoyltransferase, small subunit B	15	1	0	1	0	0	hsa-miR-548k				-0.08	-0.08	N/A
TMEM78	ENST00000323223.2	transmembrane protein 78	5	1	0	0	1	1	hsa-miR-548k				-0.08	-0.08	N/A
NFIA	ENST00000403491.3	nuclear factor I/A	5	4	0	2	2	3	hsa-miR-548k				-0.08	-0.08	N/A
KLHL4	ENST00000373119.4	kelch-like family member 4	58	1	0	1	0	1	hsa-miR-548k				-0.08	-0.08	N/A
C5orf47	ENST00000340147.6	chromosome 5 open reading frame 47	15	2	0	1	1	1	hsa-miR-548k				-0.08	-0.17	N/A
ADAMTSL3	ENST00000286744.5	ADAMTS-like 3	9	1	0	1	0	1	hsa-miR-548k				-0.08	-0.08	N/A
MPP6	ENST00000222644.5	membrane protein, palmitoylated 6 (MAGUK p55 subfamily member 6)	389	7	0	4	3	3	hsa-miR-548k				-0.08	-0.21	N/A
ACTR3B	ENST00000256001.8	ARP3 actin-related protein 3 homolog B (yeast)	660	1	0	0	1	0	hsa-miR-548k				-0.08	-0.09	N/A
SLC30A7	ENST00000370112.4	solute carrier family 30 (zinc transporter), member 7	204	2	0	1	1	2	hsa-miR-548k				-0.08	-0.14	N/A
PRKG2	ENST00000395578.1	protein kinase, cGMP-dependent, type II	15	1	1	0	0	0	hsa-miR-548k				-0.08	-0.12	N/A
STK17B	ENST00000263955.4	serine/threonine kinase 17b	113	3	1	0	2	0	hsa-miR-548k				-0.08	-0.2	N/A
MAPK14	ENST00000229795.3	mitogen-activated protein kinase 14	1191	2	0	1	1	1	hsa-miR-548k				-0.08	-0.1	N/A
ZNF430	ENST00000261560.5	zinc finger protein 430	34	2	0	1	1	0	hsa-miR-548k				-0.08	-0.08	N/A
TRIM74	ENST00000395244.1	tripartite motif containing 74	5	1	0	1	0	0	hsa-miR-548k				-0.08	-0.08	N/A
FAM13C	ENST00000373867.3	family with sequence similarity 13, member C	343	1	0	1	0	1	hsa-miR-548k				-0.08	-0.08	N/A
C8orf34	ENST00000337103.4	chromosome 8 open reading frame 34	38	1	0	0	1	0	hsa-miR-548k				-0.08	-0.08	N/A
PREX2	ENST00000288368.4	phosphatidylinositol-3,4,5-trisphosphate-dependent Rac exchange factor 2	11	5	1	1	3	5	hsa-miR-548k				-0.08	-0.08	N/A
TRIQK	ENST00000521988.1	triple QxxK/R motif containing	210	1	0	1	0	3	hsa-miR-548k				-0.08	-0.12	N/A
PEX5L	ENST00000467460.1	peroxisomal biogenesis factor 5-like	5	5	1	1	3	1	hsa-miR-548k				-0.08	-0.08	N/A
FSD1L	ENST00000374710.3	fibronectin type III and SPRY domain containing 1-like	16	1	0	1	0	4	hsa-miR-548k				-0.08	-0.08	N/A
CDC42SE2	ENST00000505065.1	CDC42 small effector 2	1057	2	0	1	1	2	hsa-miR-548k				-0.08	-0.09	N/A
UBE2K	ENST00000261427.5	ubiquitin-conjugating enzyme E2K	762	3	1	0	2	2	hsa-miR-548k				-0.08	-0.23	N/A
RNF168	ENST00000318037.3	ring finger protein 168, E3 ubiquitin protein ligase	748	1	0	1	0	0	hsa-miR-548k				-0.08	-0.08	N/A
PDCL3	ENST00000264254.6	phosducin-like 3	58	1	0	1	0	0	hsa-miR-548k				-0.08	-0.2	N/A
ZFP69B	ENST00000484445.1	ZFP69 zinc finger protein B	176	1	0	0	1	3	hsa-miR-548k				-0.08	-0.09	N/A
DYNC1I1	ENST00000447467.2	dynein, cytoplasmic 1, intermediate chain 1	25	1	1	0	0	1	hsa-miR-548k				-0.08	-0.2	N/A
SEPHS1	ENST00000545675.1	selenophosphate synthetase 1	281	2	0	2	0	1	hsa-miR-548k				-0.08	-0.24	N/A
TMEM45B	ENST00000281441.3	transmembrane protein 45B	67	1	0	1	0	2	hsa-miR-548k				-0.08	-0.18	N/A
ACER3	ENST00000532485.1	alkaline ceramidase 3	295	1	1	0	0	2	hsa-miR-548k				-0.08	-0.1	N/A
MOB4	ENST00000233892.4	MOB family member 4, phocein	123	3	0	1	2	1	hsa-miR-548k				-0.08	-0.22	N/A
ASAP2	ENST00000315273.4	ArfGAP with SH3 domain, ankyrin repeat and PH domain 2	38	2	0	2	0	2	hsa-miR-548k				-0.08	-0.2	N/A
GALC	ENST00000261304.2	galactosylceramidase	94	1	0	0	1	2	hsa-miR-548k				-0.08	-0.08	N/A
CALN1	ENST00000329008.5	calneuron 1	5	1	0	1	0	3	hsa-miR-548k				-0.08	-0.08	N/A
FILIP1L	ENST00000331335.5	filamin A interacting protein 1-like	16	2	0	1	1	0	hsa-miR-548k				-0.08	-0.08	N/A
CHCHD5	ENST00000409719.1	coiled-coil-helix-coiled-coil-helix domain containing 5	1577	1	0	1	0	0	hsa-miR-548k				-0.08	-0.08	N/A
SIX4	ENST00000216513.4	SIX homeobox 4	94	1	0	1	0	4	hsa-miR-548k				-0.08	-0.08	N/A
BTG3	ENST00000339775.6	BTG family, member 3	3656	1	0	0	1	1	hsa-miR-548k				-0.08	-0.08	N/A
ZNF326	ENST00000370447.3	zinc finger protein 326	162	4	0	1	3	6	hsa-miR-548k				-0.08	-0.2	N/A
SLU7	ENST00000297151.4	SLU7 splicing factor homolog (S. cerevisiae)	320	2	0	1	1	1	hsa-miR-548k				-0.08	-0.16	N/A
EMP1	ENST00000256951.5	epithelial membrane protein 1	814	1	0	1	0	4	hsa-miR-548k				-0.08	-0.08	N/A
CCNE2	ENST00000520509.1	cyclin E2	76	1	0	1	0	0	hsa-miR-548k				-0.08	-0.08	N/A
CADPS2	ENST00000334010.7	Ca++-dependent secretion activator 2	100	1	0	1	0	0	hsa-miR-548k				-0.08	-0.13	N/A
C6orf120	ENST00000332290.2	chromosome 6 open reading frame 120	1415	3	0	1	2	2	hsa-miR-548k				-0.08	-0.13	N/A
WDR17	ENST00000393643.2	WD repeat domain 17	113	2	0	2	0	2	hsa-miR-548k				-0.08	-0.09	N/A
ZNF772	ENST00000425074.3	zinc finger protein 772	22	1	0	1	0	2	hsa-miR-548k				-0.08	-0.17	N/A
C20orf197	ENST00000313426.1	chromosome 20 open reading frame 197	5	1	0	1	0	2	hsa-miR-548k				-0.08	-0.08	N/A
C11orf44	ENST00000317019.2	chromosome 11 open reading frame 44	5	1	0	1	0	0	hsa-miR-548k				-0.08	-0.08	N/A
RARB	ENST00000437042.2	retinoic acid receptor, beta	48	2	0	1	1	0	hsa-miR-548k				-0.08	-0.08	N/A
RAD9B	ENST00000409425.1	RAD9 homolog B (S. pombe)	10	1	1	0	0	0	hsa-miR-548k				-0.08	-0.08	N/A
TRIM52	ENST00000327767.4	tripartite motif containing 52	43	1	0	1	0	0	hsa-miR-548k				-0.08	-0.08	N/A
DENND5B	ENST00000389082.5	DENN/MADD domain containing 5B	832	4	0	2	2	3	hsa-miR-548k				-0.08	-0.08	N/A
AHSA2	ENST00000394457.3	AHA1, activator of heat shock 90kDa protein ATPase homolog 2 (yeast)	820	2	0	1	1	2	hsa-miR-548k				-0.08	-0.28	N/A
PRKAG2	ENST00000287878.4	protein kinase, AMP-activated, gamma 2 non-catalytic subunit	273	1	0	0	1	1	hsa-miR-548k				-0.08	-0.09	N/A
TBC1D14	ENST00000448507.1	TBC1 domain family, member 14	1583	1	0	1	0	0	hsa-miR-548k				-0.08	-0.08	N/A
ZBTB41	ENST00000367405.4	zinc finger and BTB domain containing 41	33	4	2	0	2	4	hsa-miR-548k				-0.08	-0.09	N/A
XPO7	ENST00000252512.9	exportin 7	647	1	0	1	0	1	hsa-miR-548k				-0.08	-0.09	N/A
HIGD1A	ENST00000321331.7	HIG1 hypoxia inducible domain family, member 1A	254	1	0	0	1	1	hsa-miR-548k				-0.08	-0.09	N/A
PDCD5	ENST00000419343.3	programmed cell death 5	158	1	0	0	1	1	hsa-miR-548k				-0.08	-0.08	N/A
COX20	ENST00000411948.2	COX20 cytochrome C oxidase assembly factor	693	2	0	0	2	1	hsa-miR-548k				-0.08	-0.23	N/A
MAGEF1	ENST00000317897.3	melanoma antigen family F, 1	41	1	0	1	0	1	hsa-miR-548k				-0.08	-0.12	N/A
ZNF608	ENST00000504926.1	zinc finger protein 608	22	1	0	1	0	2	hsa-miR-548k				-0.08	-0.08	N/A
FAM8A1	ENST00000259963.3	family with sequence similarity 8, member A1	1064	1	0	1	0	2	hsa-miR-548k				-0.08	-0.08	N/A
KLRD1	ENST00000381908.3	killer cell lectin-like receptor subfamily D, member 1	5	1	0	0	1	1	hsa-miR-548k				-0.08	-0.08	N/A
CDY2B	ENST00000544303.1	chromodomain protein, Y-linked, 2B	5	1	0	0	1	0	hsa-miR-548k				-0.08	-0.08	N/A
CDY2A	ENST00000426790.1	chromodomain protein, Y-linked, 2A	5	1	0	0	1	0	hsa-miR-548k				-0.08	-0.08	N/A
CDY1B	ENST00000306882.4	chromodomain protein, Y-linked, 1B	5	1	0	0	1	0	hsa-miR-548k				-0.08	-0.08	N/A
CDY1	ENST00000306609.4	chromodomain protein, Y-linked, 1	5	1	0	0	1	0	hsa-miR-548k				-0.08	-0.08	N/A
SPG7	ENST00000268704.2	spastic paraplegia 7 (pure and complicated autosomal recessive)	1038	1	0	0	1	0	hsa-miR-548k				-0.08	-0.08	N/A
KLHL20	ENST00000209884.4	kelch-like family member 20	324	1	0	1	0	1	hsa-miR-548k				-0.08	-0.23	N/A
ACTN4	ENST00000252699.2	actinin, alpha 4	5688	1	0	0	1	0	hsa-miR-548k				-0.08	-0.08	N/A
EXOC7	ENST00000607838.1	exocyst complex component 7	1483	1	0	1	0	0	hsa-miR-548k				-0.08	-0.13	N/A
BBX	ENST00000415149.2	bobby sox homolog (Drosophila)	141	3	2	0	1	2	hsa-miR-548k				-0.08	-0.12	N/A
UBE3D	ENST00000369747.3	ubiquitin protein ligase E3D	8	1	0	0	1	0	hsa-miR-548k				-0.08	-0.08	N/A
KIAA1211	ENST00000504228.1	KIAA1211	631	1	0	1	0	2	hsa-miR-548k				-0.08	-0.08	N/A
HEPHL1	ENST00000315765.9	hephaestin-like 1	5	1	0	1	0	1	hsa-miR-548k				-0.08	-0.08	N/A
C9orf114	ENST00000361256.5	chromosome 9 open reading frame 114	488	1	1	0	0	0	hsa-miR-548k				-0.08	-0.08	N/A
MYBL1	ENST00000522677.3	v-myb avian myeloblastosis viral oncogene homolog-like 1	53	1	0	1	0	0	hsa-miR-548k				-0.08	-0.08	N/A
ZNF460	ENST00000360338.3	zinc finger protein 460	164	4	0	4	0	9	hsa-miR-548k				-0.08	-0.08	N/A
C1QTNF9	ENST00000382071.2	C1q and tumor necrosis factor related protein 9	5	1	0	0	1	0	hsa-miR-548k				-0.08	-0.08	N/A
CYP26A1	ENST00000224356.4	cytochrome P450, family 26, subfamily A, polypeptide 1	22	2	1	1	0	0	hsa-miR-548k				-0.08	-0.37	N/A
POU2F1	ENST00000367866.2	POU class 2 homeobox 1	83	4	1	1	2	4	hsa-miR-548k				-0.08	-0.08	N/A
HNRNPA3	ENST00000411529.2	heterogeneous nuclear ribonucleoprotein A3	329	2	0	0	2	1	hsa-miR-548k				-0.08	-0.12	N/A
FRG1B	ENST00000278882.3	FSHD region gene 1 family, member B	94	2	0	0	2	1	hsa-miR-548k				-0.08	-0.13	N/A
ARL5B	ENST00000377275.3	ADP-ribosylation factor-like 5B	368	2	0	1	1	2	hsa-miR-548k				-0.08	-0.22	N/A
SLC9A2	ENST00000233969.2	solute carrier family 9, subfamily A (NHE2, cation proton antiporter 2), member 2	27	3	0	2	1	2	hsa-miR-548k				-0.08	-0.1	N/A
ZNF468	ENST00000595646.1	zinc finger protein 468	83	3	0	1	2	2	hsa-miR-548k				-0.08	-0.16	N/A
ENTPD1	ENST00000371207.3	ectonucleoside triphosphate diphosphohydrolase 1	15	3	1	1	1	2	hsa-miR-548k				-0.08	-0.1	N/A
CDIP1	ENST00000564828.1	cell death-inducing p53 target 1	1857	1	0	1	0	1	hsa-miR-548k				-0.08	-0.08	N/A
BMP2K	ENST00000335016.5	BMP2 inducible kinase	164	3	1	0	2	4	hsa-miR-548k				-0.08	-0.08	N/A
SV2B	ENST00000394232.1	synaptic vesicle glycoprotein 2B	7	3	0	1	2	4	hsa-miR-548k				-0.07	-0.09	N/A
ULK3	ENST00000440863.2	unc-51 like kinase 3	22	1	1	0	0	0	hsa-miR-548k				-0.07	-0.07	N/A
CD1A	ENST00000289429.5	CD1a molecule	5	1	0	1	0	0	hsa-miR-548k				-0.07	-0.07	N/A
FOXA1	ENST00000250448.2	forkhead box A1	249	1	0	0	1	0	hsa-miR-548k				-0.07	-0.07	N/A
MYOZ2	ENST00000307128.5	myozenin 2	5	1	0	0	1	0	hsa-miR-548k				-0.07	-0.07	N/A
SUB1	ENST00000265073.4	SUB1 homolog (S. cerevisiae)	242	1	1	0	0	2	hsa-miR-548k				-0.07	-0.21	N/A
ARHGAP18	ENST00000368149.2	Rho GTPase activating protein 18	176	1	1	0	0	2	hsa-miR-548k				-0.07	-0.1	N/A
ARPP19	ENST00000566423.1	cAMP-regulated phosphoprotein, 19kDa	1316	1	0	1	0	2	hsa-miR-548k				-0.07	-0.17	N/A
SAMD8	ENST00000372687.4	sterile alpha motif domain containing 8	100	3	2	0	1	2	hsa-miR-548k				-0.07	-0.16	N/A
FAM69A	ENST00000370310.4	family with sequence similarity 69, member A	171	2	0	1	1	0	hsa-miR-548k				-0.07	-0.17	N/A
MOSPD1	ENST00000370783.3	motile sperm domain containing 1	83	1	0	0	1	1	hsa-miR-548k				-0.07	-0.11	N/A
ABHD10	ENST00000494817.1	abhydrolase domain containing 10	929	2	0	0	2	0	hsa-miR-548k				-0.07	-0.08	N/A
LZIC	ENST00000377223.1	leucine zipper and CTNNBIP1 domain containing	508	2	1	0	1	0	hsa-miR-548k				-0.07	-0.17	N/A
PCNP	ENST00000296024.5	PEST proteolytic signal containing nuclear protein	944	1	0	0	1	1	hsa-miR-548k				-0.07	-0.08	N/A
RRN3	ENST00000198767.6	RRN3 RNA polymerase I transcription factor homolog (S. cerevisiae)	470	1	0	1	0	2	hsa-miR-548k				-0.07	-0.08	N/A
PTP4A1	ENST00000370651.3	protein tyrosine phosphatase type IVA, member 1	5740	2	0	0	2	1	hsa-miR-548k				-0.07	-0.11	N/A
COMMD3-BMI1	ENST00000602390.1	COMMD3-BMI1 readthrough	195	2	0	0	2	2	hsa-miR-548k				-0.07	-0.08	N/A
DSG2	ENST00000261590.8	desmoglein 2	810	2	1	0	1	0	hsa-miR-548k				-0.07	-0.07	N/A
SGMS2	ENST00000394684.4	sphingomyelin synthase 2	111	2	1	0	1	3	hsa-miR-548k				-0.07	-0.09	N/A
BICC1	ENST00000373886.3	bicaudal C homolog 1 (Drosophila)	165	2	1	1	0	1	hsa-miR-548k				-0.07	-0.07	N/A
FAM46A	ENST00000369754.3	family with sequence similarity 46, member A	899	2	1	0	1	0	hsa-miR-548k				-0.07	-0.07	N/A
PDE11A	ENST00000286063.6	phosphodiesterase 11A	7	2	0	2	0	1	hsa-miR-548k				-0.07	-0.07	N/A
GOLGA8J	ENST00000341650.6	golgin A8 family, member J	0	2	0	1	1	1	hsa-miR-548k				-0.07	-0.07	N/A
CDC34	ENST00000215574.4	cell division cycle 34	1810	1	0	0	1	0	hsa-miR-548k				-0.07	-0.09	N/A
SRI	ENST00000265729.2	sorcin	278	3	0	1	2	1	hsa-miR-548k				-0.07	-0.18	N/A
DCBLD2	ENST00000326840.6	discoidin, CUB and LCCL domain containing 2	798	2	0	1	1	3	hsa-miR-548k				-0.07	-0.08	N/A
KPNA1	ENST00000344337.6	karyopherin alpha 1 (importin alpha 5)	1030	1	0	1	0	4	hsa-miR-548k				-0.07	-0.08	N/A
NAP1L5	ENST00000323061.5	nucleosome assembly protein 1-like 5	28	1	0	1	0	0	hsa-miR-548k				-0.07	-0.1	N/A
BHLHE40	ENST00000256495.3	basic helix-loop-helix family, member e40	1571	1	0	1	0	0	hsa-miR-548k				-0.07	-0.07	N/A
C3orf80	ENST00000326474.3	chromosome 3 open reading frame 80	296	1	0	0	1	0	hsa-miR-548k				-0.07	-0.08	N/A
AGO1	ENST00000373204.4	argonaute RISC catalytic component 1	402	5	2	1	2	6	hsa-miR-548k				-0.07	-0.1	N/A
FGF13	ENST00000315930.6	fibroblast growth factor 13	17	1	0	1	0	1	hsa-miR-548k				-0.07	-0.07	N/A
CSRNP3	ENST00000314499.7	cysteine-serine-rich nuclear protein 3	24	1	0	1	0	8	hsa-miR-548k				-0.07	-0.07	N/A
NEK1	ENST00000439128.2	NIMA-related kinase 1	90	1	0	0	1	0	hsa-miR-548k				-0.07	-0.07	N/A
PAK7	ENST00000378423.1	p21 protein (Cdc42/Rac)-activated kinase 7	6	1	0	1	0	2	hsa-miR-548k				-0.07	-0.07	N/A
ZC3H6	ENST00000343936.4	zinc finger CCCH-type containing 6	10	2	0	1	1	3	hsa-miR-548k				-0.07	-0.07	N/A
SH3BGRL2	ENST00000369838.4	SH3 domain binding glutamic acid-rich protein like 2	32	1	0	1	0	2	hsa-miR-548k				-0.07	-0.11	N/A
SERTAD2	ENST00000313349.3	SERTA domain containing 2	119	3	1	2	0	2	hsa-miR-548k				-0.07	-0.09	N/A
COL4A1	ENST00000375820.4	collagen, type IV, alpha 1	6549	2	0	2	0	0	hsa-miR-548k				-0.07	-0.07	N/A
SPAST	ENST00000315285.3	spastin	239	1	0	1	0	2	hsa-miR-548k				-0.07	-0.11	N/A
CRB1	ENST00000367400.3	crumbs homolog 1 (Drosophila)	115	2	0	2	0	1	hsa-miR-548k				-0.07	-0.11	N/A
C10orf35	ENST00000373279.4	chromosome 10 open reading frame 35	84	1	0	0	1	1	hsa-miR-548k				-0.07	-0.07	N/A
BBS10	ENST00000393262.3	Bardet-Biedl syndrome 10	186	1	0	0	1	3	hsa-miR-548k				-0.07	-0.07	N/A
CNTNAP3B	ENST00000377564.3	contactin associated protein-like 3B	5	2	0	1	1	3	hsa-miR-548k				-0.07	-0.07	N/A
ABCB5	ENST00000404938.2	ATP-binding cassette, sub-family B (MDR/TAP), member 5	5	1	0	0	1	1	hsa-miR-548k				-0.07	-0.07	N/A
UBFD1	ENST00000395878.3	ubiquitin family domain containing 1	6826	2	0	1	1	1	hsa-miR-548k				-0.07	-0.07	N/A
GMEB2	ENST00000370069.1	glucocorticoid modulatory element binding protein 2	240	1	0	1	0	0	hsa-miR-548k				-0.07	-0.07	N/A
FAM206A	ENST00000322940.6	family with sequence similarity 206, member A	266	1	0	1	0	1	hsa-miR-548k				-0.07	-0.17	N/A
FOXP2	ENST00000408937.3	forkhead box P2	169	3	0	1	2	4	hsa-miR-548k				-0.07	-0.09	N/A
ARSJ	ENST00000315366.7	arylsulfatase family, member J	386	1	0	0	1	0	hsa-miR-548k				-0.07	-0.07	N/A
CLCC1	ENST00000356970.2	chloride channel CLIC-like 1	849	3	0	2	1	4	hsa-miR-548k				-0.07	-0.23	N/A
KIAA0040	ENST00000423313.1	KIAA0040	15	2	1	1	0	1	hsa-miR-548k				-0.07	-0.07	N/A
FNTB	ENST00000246166.2	farnesyltransferase, CAAX box, beta	13	1	0	1	0	0	hsa-miR-548k				-0.07	-0.07	N/A
SLAIN1	ENST00000418532.1	SLAIN motif family, member 1	842	1	0	0	1	2	hsa-miR-548k				-0.07	-0.07	N/A
PYROXD1	ENST00000240651.9	pyridine nucleotide-disulphide oxidoreductase domain 1	5	1	0	0	1	1	hsa-miR-548k				-0.07	-0.07	N/A
SORBS2	ENST00000284776.7	sorbin and SH3 domain containing 2	1279	1	1	0	0	0	hsa-miR-548k				-0.07	-0.07	N/A
SCAMP1	ENST00000538629.1	secretory carrier membrane protein 1	816	1	0	0	1	4	hsa-miR-548k				-0.07	-0.07	N/A
ZDHHC2	ENST00000262096.8	zinc finger, DHHC-type containing 2	171	4	0	0	4	3	hsa-miR-548k				-0.07	-0.09	N/A
PTAR1	ENST00000377200.5	protein prenyltransferase alpha subunit repeat containing 1	161	5	2	1	2	4	hsa-miR-548k				-0.07	-0.12	N/A
SP1	ENST00000426431.2	Sp1 transcription factor	402	2	0	2	0	3	hsa-miR-548k				-0.07	-0.09	N/A
ETNK1	ENST00000266517.4	ethanolamine kinase 1	1047	2	0	0	2	0	hsa-miR-548k				-0.07	-0.09	N/A
UEVLD	ENST00000541984.1	UEV and lactate/malate dehyrogenase domains	39	2	0	0	2	3	hsa-miR-548k				-0.07	-0.09	N/A
HMX3	ENST00000357878.5	H6 family homeobox 3	9	1	0	1	0	4	hsa-miR-548k				-0.07	-0.17	N/A
COPS4	ENST00000511653.1	COP9 signalosome subunit 4	3501	1	0	1	0	0	hsa-miR-548k				-0.07	-0.28	N/A
DCAF16	ENST00000382247.1	DDB1 and CUL4 associated factor 16	202	1	0	1	0	0	hsa-miR-548k				-0.07	-0.07	N/A
TBC1D20	ENST00000354200.4	TBC1 domain family, member 20	761	1	0	1	0	1	hsa-miR-548k				-0.07	-0.1	N/A
FAM19A1	ENST00000478136.1	family with sequence similarity 19 (chemokine (C-C motif)-like), member A1	5	1	0	0	1	2	hsa-miR-548k				-0.07	-0.07	N/A
GYPA	ENST00000360771.4	glycophorin A (MNS blood group)	5	1	0	0	1	0	hsa-miR-548k				-0.07	-0.07	N/A
RBM4B	ENST00000531036.2	RNA binding motif protein 4B	199	4	0	1	3	3	hsa-miR-548k				-0.07	-0.18	N/A
ZDHHC17	ENST00000426126.2	zinc finger, DHHC-type containing 17	117	1	1	0	0	1	hsa-miR-548k				-0.07	-0.12	N/A
LPP	ENST00000312675.4	LIM domain containing preferred translocation partner in lipoma	1894	5	0	2	3	12	hsa-miR-548k				-0.07	-0.07	N/A
LATS2	ENST00000382592.4	large tumor suppressor kinase 2	464	1	0	1	0	1	hsa-miR-548k				-0.07	-0.07	N/A
GLIPR1	ENST00000266659.3	GLI pathogenesis-related 1	623	3	0	0	3	3	hsa-miR-548k				-0.07	-0.14	N/A
MFN1	ENST00000471841.1	mitofusin 1	502	1	0	0	1	4	hsa-miR-548k				-0.07	-0.11	N/A
POGLUT1	ENST00000295588.4	protein O-glucosyltransferase 1	262	1	0	1	0	0	hsa-miR-548k				-0.07	-0.08	N/A
HMGN5	ENST00000358130.2	high mobility group nucleosome binding domain 5	46	1	1	0	0	0	hsa-miR-548k				-0.07	-0.23	N/A
PARVA	ENST00000334956.8	parvin, alpha	1912	3	0	1	2	1	hsa-miR-548k				-0.07	-0.09	N/A
BEND4	ENST00000504360.1	BEN domain containing 4	187	3	1	2	0	1	hsa-miR-548k				-0.07	-0.08	N/A
ZSCAN30	ENST00000333206.5	zinc finger and SCAN domain containing 30	274	1	0	1	0	0	hsa-miR-548k				-0.07	-0.07	N/A
CTAGE1	ENST00000391403.2	cutaneous T-cell lymphoma-associated antigen 1	5	2	0	1	1	1	hsa-miR-548k				-0.07	-0.07	N/A
SLC6A14	ENST00000371900.4	solute carrier family 6 (amino acid transporter), member 14	5	1	0	0	1	2	hsa-miR-548k				-0.07	-0.07	N/A
TMEM131	ENST00000186436.5	transmembrane protein 131	111	1	0	1	0	0	hsa-miR-548k				-0.07	-0.07	N/A
SRSF3	ENST00000373715.6	serine/arginine-rich splicing factor 3	2593	2	0	0	2	2	hsa-miR-548k				-0.07	-0.08	N/A
BARD1	ENST00000260947.4	BRCA1 associated RING domain 1	162	4	0	1	3	1	hsa-miR-548k				-0.07	-0.08	N/A
KLF9	ENST00000377126.2	Kruppel-like factor 9	20	1	0	1	0	2	hsa-miR-548k				-0.07	-0.1	N/A
SLC39A6	ENST00000269187.5	solute carrier family 39 (zinc transporter), member 6	208	1	0	1	0	0	hsa-miR-548k				-0.07	-0.07	N/A
CLASP2	ENST00000539981.1	cytoplasmic linker associated protein 2	554	2	0	2	0	4	hsa-miR-548k				-0.07	-0.07	N/A
RFWD3	ENST00000361070.4	ring finger and WD repeat domain 3	106	1	1	0	0	1	hsa-miR-548k				-0.07	-0.08	N/A
CRIPT	ENST00000238892.3	cysteine-rich PDZ-binding protein	1213	4	0	2	2	5	hsa-miR-548k				-0.07	-0.34	N/A
ITGBL1	ENST00000545560.2	integrin, beta-like 1 (with EGF-like repeat domains)	106	2	0	1	1	0	hsa-miR-548k				-0.07	-0.07	N/A
SPATA5	ENST00000274008.4	spermatogenesis associated 5	168	2	0	2	0	1	hsa-miR-548k				-0.07	-0.08	N/A
FAM114A2	ENST00000351797.4	family with sequence similarity 114, member A2	385	1	0	1	0	1	hsa-miR-548k				-0.07	-0.07	N/A
TRIM15	ENST00000376694.4	tripartite motif containing 15	5	1	0	0	1	0	hsa-miR-548k				-0.07	-0.07	N/A
TMEM167B	ENST00000338272.8	transmembrane protein 167B	42	2	0	1	1	1	hsa-miR-548k				-0.07	-0.13	N/A
SP5	ENST00000375281.3	Sp5 transcription factor	36	1	0	0	1	0	hsa-miR-548k				-0.07	-0.1	N/A
MTHFD1	ENST00000216605.8	methylenetetrahydrofolate dehydrogenase (NADP+ dependent) 1, methenyltetrahydrofolate cyclohydrolase, formyltetrahydrofolate synthetase	4677	2	0	1	1	2	hsa-miR-548k				-0.07	-0.11	N/A
RNMT	ENST00000383314.2	RNA (guanine-7-) methyltransferase	64	1	0	1	0	1	hsa-miR-548k				-0.07	-0.1	N/A
NR2C1	ENST00000333003.5	nuclear receptor subfamily 2, group C, member 1	55	2	0	0	2	0	hsa-miR-548k				-0.07	-0.07	N/A
BCL2L13	ENST00000418951.2	BCL2-like 13 (apoptosis facilitator)	741	1	0	0	1	0	hsa-miR-548k				-0.07	-0.07	N/A
TRMT6	ENST00000203001.2	tRNA methyltransferase 6 homolog (S. cerevisiae)	684	1	0	1	0	0	hsa-miR-548k				-0.07	-0.1	N/A
HYOU1	ENST00000404233.3	hypoxia up-regulated 1	29	1	0	1	0	0	hsa-miR-548k				-0.07	-0.07	N/A
PTCH1	ENST00000430669.2	patched 1	123	1	1	0	0	1	hsa-miR-548k				-0.07	-0.07	N/A
MBD2	ENST00000256429.3	methyl-CpG binding domain protein 2	823	2	0	0	2	1	hsa-miR-548k				-0.07	-0.11	N/A
COPS7A	ENST00000534947.1	COP9 signalosome subunit 7A	124	1	0	1	0	0	hsa-miR-548k				-0.07	-0.13	N/A
SP2	ENST00000376741.4	Sp2 transcription factor	779	2	0	2	0	0	hsa-miR-548k				-0.07	-0.19	N/A
ZBTB6	ENST00000373659.3	zinc finger and BTB domain containing 6	55	1	0	1	0	3	hsa-miR-548k				-0.07	-0.14	N/A
FAM218A	ENST00000513876.2	family with sequence similarity 218, member A	16	1	0	1	0	0	hsa-miR-548k				-0.07	-0.23	N/A
EFCAB6	ENST00000356087.4	EF-hand calcium binding domain 6	23	1	0	1	0	1	hsa-miR-548k				-0.07	-0.09	N/A
SLC25A45	ENST00000527174.1	solute carrier family 25, member 45	67	1	0	1	0	0	hsa-miR-548k				-0.07	-0.08	N/A
NSUN3	ENST00000314622.4	NOP2/Sun domain family, member 3	220	2	0	1	1	6	hsa-miR-548k				-0.07	-0.14	N/A
CDCA4	ENST00000336219.3	cell division cycle associated 4	194	1	0	0	1	1	hsa-miR-548k				-0.07	-0.08	N/A
UGDH	ENST00000316423.6	UDP-glucose 6-dehydrogenase	735	1	0	0	1	0	hsa-miR-548k				-0.07	-0.1	N/A
MLLT3	ENST00000380338.4	myeloid/lymphoid or mixed-lineage leukemia (trithorax homolog, Drosophila); translocated to, 3	385	2	0	2	0	2	hsa-miR-548k				-0.07	-0.13	N/A
AKR1B1	ENST00000285930.4	aldo-keto reductase family 1, member B1 (aldose reductase)	41	1	1	0	0	0	hsa-miR-548k				-0.07	-0.11	N/A
EDIL3	ENST00000296591.5	EGF-like repeats and discoidin I-like domains 3	2825	1	0	0	1	2	hsa-miR-548k				-0.07	-0.07	N/A
CKAP2L	ENST00000541405.1	cytoskeleton associated protein 2-like	162	2	0	0	2	1	hsa-miR-548k				-0.07	-0.07	N/A
SPO11	ENST00000371263.3	SPO11 meiotic protein covalently bound to DSB	5	1	0	0	1	0	hsa-miR-548k				-0.07	-0.07	N/A
ZNF304	ENST00000391705.3	zinc finger protein 304	194	1	0	1	0	0	hsa-miR-548k				-0.07	-0.07	N/A
TRUB1	ENST00000298746.3	TruB pseudouridine (psi) synthase family member 1	1035	2	0	0	2	2	hsa-miR-548k				-0.07	-0.07	N/A
THSD7A	ENST00000423059.4	thrombospondin, type I, domain containing 7A	5	4	0	2	2	3	hsa-miR-548k				-0.07	-0.07	N/A
CSF3R	ENST00000373106.1	colony stimulating factor 3 receptor (granulocyte)	49	1	0	0	1	0	hsa-miR-548k				-0.07	-0.07	N/A
OSTM1	ENST00000193322.3	osteopetrosis associated transmembrane protein 1	63	2	0	1	1	1	hsa-miR-548k				-0.07	-0.13	N/A
CCDC39	ENST00000273654.4	coiled-coil domain containing 39	5	1	0	0	1	1	hsa-miR-548k				-0.07	-0.07	N/A
MATR3	ENST00000510056.1	matrin 3	216	1	0	1	0	2	hsa-miR-548k				-0.07	-0.07	N/A
FGFR1OP	ENST00000366847.4	FGFR1 oncogene partner	552	4	1	2	1	2	hsa-miR-548k				-0.07	-0.19	N/A
MYLK3	ENST00000394809.4	myosin light chain kinase 3	21	5	1	1	3	2	hsa-miR-548k				-0.07	-0.08	N/A
ADIPOR1	ENST00000340990.5	adiponectin receptor 1	1538	1	0	1	0	0	hsa-miR-548k				-0.07	-0.07	N/A
QPCTL	ENST00000012049.5	glutaminyl-peptide cyclotransferase-like	62	2	0	2	0	0	hsa-miR-548k				-0.07	-0.1	N/A
CISD2	ENST00000273986.4	CDGSH iron sulfur domain 2	13	3	1	0	2	1	hsa-miR-548k				-0.07	-0.21	N/A
MID2	ENST00000262843.6	midline 2	194	2	1	0	1	2	hsa-miR-548k				-0.07	-0.08	N/A
UBE2W	ENST00000517608.1	ubiquitin-conjugating enzyme E2W (putative)	102	2	0	1	1	5	hsa-miR-548k				-0.07	-0.17	N/A
USP51	ENST00000500968.3	ubiquitin specific peptidase 51	26	1	0	1	0	0	hsa-miR-548k				-0.07	-0.07	N/A
HSPB8	ENST00000281938.2	heat shock 22kDa protein 8	206	1	0	0	1	1	hsa-miR-548k				-0.07	-0.07	N/A
RASA2	ENST00000286364.3	RAS p21 protein activator 2	170	2	0	2	0	2	hsa-miR-548k				-0.07	-0.07	N/A
BNC2	ENST00000380672.4	basonuclin 2	770	1	0	1	0	2	hsa-miR-548k				-0.07	-0.07	N/A
HMBOX1	ENST00000397358.3	homeobox containing 1	27	2	0	1	1	1	hsa-miR-548k				-0.06	-0.22	N/A
FAM89A	ENST00000366654.4	family with sequence similarity 89, member A	368	1	0	0	1	0	hsa-miR-548k				-0.06	-0.07	N/A
SMAD9	ENST00000399275.2	SMAD family member 9	62	2	0	1	1	1	hsa-miR-548k				-0.06	-0.07	N/A
STXBP4	ENST00000376352.2	syntaxin binding protein 4	62	2	0	1	1	2	hsa-miR-548k				-0.06	-0.09	N/A
ETAA1	ENST00000272342.5	Ewing tumor-associated antigen 1	53	1	0	0	1	2	hsa-miR-548k				-0.06	-0.08	N/A
PSTPIP2	ENST00000409746.5	proline-serine-threonine phosphatase interacting protein 2	215	1	0	1	0	1	hsa-miR-548k				-0.06	-0.07	N/A
CFHR4	ENST00000608469.1	complement factor H-related 4	5	2	0	1	1	0	hsa-miR-548k				-0.06	-0.21	N/A
PAQR9	ENST00000340634.3	progestin and adipoQ receptor family member IX	233	1	0	0	1	1	hsa-miR-548k				-0.06	-0.07	N/A
FAM47E-STBD1	ENST00000237642.6	FAM47E-STBD1 readthrough	503	1	0	0	1	0	hsa-miR-548k				-0.06	-0.08	N/A
ABCC6	ENST00000205557.7	ATP-binding cassette, sub-family C (CFTR/MRP), member 6	95	1	0	1	0	0	hsa-miR-548k				-0.06	-0.14	N/A
TMEM170B	ENST00000379426.1	transmembrane protein 170B	489	3	1	1	1	8	hsa-miR-548k				-0.06	-0.07	N/A
ZIM3	ENST00000269834.1	zinc finger, imprinted 3	5	1	0	1	0	2	hsa-miR-548k				-0.06	-0.06	N/A
WAPAL	ENST00000298767.5	wings apart-like homolog (Drosophila)	185	1	0	1	0	6	hsa-miR-548k				-0.06	-0.08	N/A
CSNK1G3	ENST00000360683.2	casein kinase 1, gamma 3	28	2	0	1	1	1	hsa-miR-548k				-0.06	-0.16	N/A
RASSF8	ENST00000541490.1	Ras association (RalGDS/AF-6) domain family (N-terminal) member 8	1290	3	0	2	1	2	hsa-miR-548k				-0.06	-0.06	N/A
TTBK2	ENST00000267890.6	tau tubulin kinase 2	18	2	1	1	0	5	hsa-miR-548k				-0.06	-0.07	N/A
YAP1	ENST00000282441.5	Yes-associated protein 1	1175	2	0	1	1	1	hsa-miR-548k				-0.06	-0.08	N/A
CXorf23	ENST00000379687.3	chromosome X open reading frame 23	30	2	2	0	0	1	hsa-miR-548k				-0.06	-0.14	N/A
C14orf119	ENST00000319074.4	chromosome 14 open reading frame 119	6513	1	1	0	0	0	hsa-miR-548k				-0.06	-0.36	N/A
SETD3	ENST00000331768.5	SET domain containing 3	58	2	0	2	0	3	hsa-miR-548k				-0.06	-0.08	N/A
RPS6KA6	ENST00000262752.2	ribosomal protein S6 kinase, 90kDa, polypeptide 6	156	1	0	0	1	2	hsa-miR-548k				-0.06	-0.06	N/A
NOVA1	ENST00000465357.2	neuro-oncological ventral antigen 1	5	1	0	1	0	2	hsa-miR-548k				-0.06	-0.06	N/A
SASS6	ENST00000287482.5	spindle assembly 6 homolog (C. elegans)	796	2	0	0	2	1	hsa-miR-548k				-0.06	-0.06	N/A
ASB7	ENST00000332783.7	ankyrin repeat and SOCS box containing 7	95	1	0	1	0	0	hsa-miR-548k				-0.06	-0.06	N/A
SLC15A5	ENST00000344941.3	solute carrier family 15, member 5	5	1	0	0	1	0	hsa-miR-548k				-0.06	-0.06	N/A
TAL1	ENST00000371884.2	T-cell acute lymphocytic leukemia 1	5	1	0	1	0	1	hsa-miR-548k				-0.06	-0.06	N/A
LRRC39	ENST00000370138.1	leucine rich repeat containing 39	5	2	0	1	1	1	hsa-miR-548k				-0.06	-0.22	N/A
RFX6	ENST00000332958.2	regulatory factor X, 6	14	1	0	1	0	0	hsa-miR-548k				-0.06	-0.1	N/A
KIF27	ENST00000297814.2	kinesin family member 27	18	1	0	1	0	2	hsa-miR-548k				-0.06	-0.09	N/A
HSPE1-MOB4	ENST00000604458.1	HSPE1-MOB4 readthrough	123	3	0	1	2	1	hsa-miR-548k				-0.06	-0.2	N/A
CFL2	ENST00000341223.3	cofilin 2 (muscle)	902	3	1	2	0	4	hsa-miR-548k				-0.06	-0.3	N/A
CBFB	ENST00000290858.6	core-binding factor, beta subunit	3904	1	0	0	1	2	hsa-miR-548k				-0.06	-0.07	N/A
SCML2	ENST00000398048.3	sex comb on midleg-like 2 (Drosophila)	7	2	2	0	0	1	hsa-miR-548k				-0.06	-0.29	N/A
NUDT12	ENST00000230792.2	nudix (nucleoside diphosphate linked moiety X)-type motif 12	17	1	0	1	0	0	hsa-miR-548k				-0.06	-0.15	N/A
CBX3	ENST00000409747.1	chromobox homolog 3	889	1	0	0	1	1	hsa-miR-548k				-0.06	-0.06	N/A
NAAA	ENST00000507187.2	N-acylethanolamine acid amidase	115	2	0	0	2	1	hsa-miR-548k				-0.06	-0.09	N/A
TMEM43	ENST00000306077.4	transmembrane protein 43	2575	1	0	1	0	1	hsa-miR-548k				-0.06	-0.06	N/A
PYGO1	ENST00000302000.6	pygopus homolog 1 (Drosophila)	104	4	0	2	2	3	hsa-miR-548k				-0.06	-0.21	N/A
RAC1	ENST00000348035.4	ras-related C3 botulinum toxin substrate 1 (rho family, small GTP binding protein Rac1)	739	1	0	0	1	0	hsa-miR-548k				-0.06	-0.06	N/A
FAXC	ENST00000389677.5	failed axon connections homolog (Drosophila)	95	3	1	1	1	2	hsa-miR-548k				-0.06	-0.07	N/A
PRKRIP1	ENST00000496391.1	PRKR interacting protein 1 (IL11 inducible)	656	1	0	1	0	0	hsa-miR-548k				-0.06	-0.1	N/A
CHD2	ENST00000394196.4	chromodomain helicase DNA binding protein 2	1237	1	0	1	0	0	hsa-miR-548k				-0.06	-0.06	N/A
ADAM22	ENST00000398204.4	ADAM metallopeptidase domain 22	115	5	1	1	3	3	hsa-miR-548k				-0.06	-0.15	N/A
PTPN20A	ENST00000374346.3	protein tyrosine phosphatase, non-receptor type 20A	5	1	0	1	0	1	hsa-miR-548k				-0.06	-0.06	N/A
ZNF112	ENST00000354340.4	zinc finger protein 112	20	1	0	1	0	1	hsa-miR-548k				-0.06	-0.06	N/A
RABL5	ENST00000517481.1	RAB, member RAS oncogene family-like 5	170	1	0	1	0	1	hsa-miR-548k				-0.06	-0.16	N/A
FP15737	ENST00000399967.3		67	1	0	1	0	0	hsa-miR-548k				-0.06	-0.06	N/A
CDO1	ENST00000250535.4	cysteine dioxygenase type 1	74	1	0	0	1	2	hsa-miR-548k				-0.06	-0.06	N/A
ASAH2	ENST00000395526.4	N-acylsphingosine amidohydrolase (non-lysosomal ceramidase) 2	5	3	1	0	2	1	hsa-miR-548k				-0.06	-0.06	N/A
PTPN20B	ENST00000374240.3	protein tyrosine phosphatase, non-receptor type 20B	5	1	0	1	0	1	hsa-miR-548k				-0.06	-0.06	N/A
CCND1	ENST00000227507.2	cyclin D1	4687	1	0	1	0	0	hsa-miR-548k				-0.06	-0.06	N/A
COA5	ENST00000328709.3	cytochrome c oxidase assembly factor 5	72	1	0	0	1	2	hsa-miR-548k				-0.06	-0.08	N/A
PSAT1	ENST00000376588.3	phosphoserine aminotransferase 1	11	2	0	0	2	2	hsa-miR-548k				-0.06	-0.1	N/A
ATP1B1	ENST00000367816.1	ATPase, Na+/K+ transporting, beta 1 polypeptide	656	1	0	0	1	1	hsa-miR-548k				-0.06	-0.07	N/A
GNS	ENST00000418919.2	glucosamine (N-acetyl)-6-sulfatase	2435	2	1	0	1	1	hsa-miR-548k				-0.06	-0.06	N/A
AAK1	ENST00000409085.4	AP2 associated kinase 1	27	4	0	3	1	7	hsa-miR-548k				-0.06	-0.09	N/A
RGS17	ENST00000367225.2	regulator of G-protein signaling 17	11	2	0	1	1	4	hsa-miR-548k				-0.06	-0.1	N/A
AADAT	ENST00000337664.4	aminoadipate aminotransferase	49	1	0	1	0	2	hsa-miR-548k				-0.06	-0.2	N/A
FAM50B	ENST00000380274.1	family with sequence similarity 50, member B	540	1	0	0	1	0	hsa-miR-548k				-0.06	-0.07	N/A
HDAC4	ENST00000345617.3	histone deacetylase 4	48	2	0	2	0	2	hsa-miR-548k				-0.06	-0.08	N/A
PDE4DIP	ENST00000369345.4	phosphodiesterase 4D interacting protein	36	1	1	0	0	6	hsa-miR-548k				-0.06	-0.17	N/A
ARRDC4	ENST00000268042.6	arrestin domain containing 4	10	3	0	2	1	1	hsa-miR-548k				-0.06	-0.06	N/A
ZNF624	ENST00000311331.7	zinc finger protein 624	167	2	0	0	2	1	hsa-miR-548k				-0.06	-0.06	N/A
FRRS1L	ENST00000561981.2	ferric-chelate reductase 1-like	11	2	0	1	1	5	hsa-miR-548k				-0.06	-0.06	N/A
FAM114A1	ENST00000358869.2	family with sequence similarity 114, member A1	1504	1	0	0	1	0	hsa-miR-548k				-0.06	-0.06	N/A
GAS2	ENST00000454584.2	growth arrest-specific 2	13	1	0	1	0	1	hsa-miR-548k				-0.06	-0.07	N/A
FZD3	ENST00000240093.3	frizzled family receptor 3	192	6	0	1	5	8	hsa-miR-548k				-0.06	-0.07	N/A
IL18RAP	ENST00000264260.2	interleukin 18 receptor accessory protein	5	1	0	1	0	0	hsa-miR-548k				-0.06	-0.06	N/A
KAL1	ENST00000262648.3	Kallmann syndrome 1 sequence	11	2	1	0	1	2	hsa-miR-548k				-0.06	-0.12	N/A
IFNAR2	ENST00000404220.3	interferon (alpha, beta and omega) receptor 2	470	1	0	1	0	0	hsa-miR-548k				-0.06	-0.14	N/A
TCF7	ENST00000518915.1	transcription factor 7 (T-cell specific, HMG-box)	883	1	0	0	1	1	hsa-miR-548k				-0.06	-0.06	N/A
FBXO43	ENST00000428847.2	F-box protein 43	133	1	1	0	0	0	hsa-miR-548k				-0.06	-0.39	N/A
CXorf24	ENST00000357412.1	chromosome X open reading frame 24	60	1	0	0	1	1	hsa-miR-548k				-0.06	-0.07	N/A
PSME3	ENST00000541124.1	proteasome (prosome, macropain) activator subunit 3 (PA28 gamma; Ki)	3605	1	0	1	0	1	hsa-miR-548k				-0.06	-0.19	N/A
N4BP2	ENST00000261435.6	NEDD4 binding protein 2	16	2	0	1	1	2	hsa-miR-548k				-0.06	-0.07	N/A
SPAG6	ENST00000313311.6	sperm associated antigen 6	23	1	0	0	1	0	hsa-miR-548k				-0.06	-0.09	N/A
C2ORF15	ENST00000302513.2	Uncharacterized protein C2orf15	166	1	0	0	1	0	hsa-miR-548k				-0.06	-0.06	N/A
TMEM255A	ENST00000309720.5	transmembrane protein 255A	113	2	0	0	2	0	hsa-miR-548k				-0.06	-0.06	N/A
CTNNA3	ENST00000433211.2	catenin (cadherin-associated protein), alpha 3	5	4	0	2	2	1	hsa-miR-548k				-0.06	-0.06	N/A
LPPR4	ENST00000370185.3	Lipid phosphate phosphatase-related protein type 4	5	2	0	1	1	1	hsa-miR-548k				-0.06	-0.06	N/A
KIAA2018	ENST00000316407.4	KIAA2018	23	4	0	2	2	1	hsa-miR-548k				-0.06	-0.06	N/A
TRPM3	ENST00000377110.3	transient receptor potential cation channel, subfamily M, member 3	11	4	0	2	2	1	hsa-miR-548k				-0.06	-0.06	N/A
SPRY3	ENST00000302805.2	sprouty homolog 3 (Drosophila)	5	2	2	0	0	3	hsa-miR-548k				-0.06	-0.06	N/A
HOXD13	ENST00000392539.3	homeobox D13	25	1	0	0	1	2	hsa-miR-548k				-0.06	-0.11	N/A
AR	ENST00000374690.3	androgen receptor	57	2	2	0	0	2	hsa-miR-548k				-0.06	-0.06	N/A
PPP1R12B	ENST00000608999.1	protein phosphatase 1, regulatory subunit 12B	18	3	0	3	0	4	hsa-miR-548k				-0.06	-0.06	N/A
CCDC71L	ENST00000523505.1	coiled-coil domain containing 71-like	410	3	0	2	1	1	hsa-miR-548k				-0.06	-0.19	N/A
XPR1	ENST00000367590.4	xenotropic and polytropic retrovirus receptor 1	544	2	1	0	1	2	hsa-miR-548k				-0.06	-0.11	N/A
CPEB4	ENST00000265085.5	cytoplasmic polyadenylation element binding protein 4	472	2	0	2	0	5	hsa-miR-548k				-0.06	-0.1	N/A
NDUFA7	ENST00000301457.2	NADH dehydrogenase (ubiquinone) 1 alpha subcomplex, 7, 14.5kDa	550	1	0	0	1	1	hsa-miR-548k				-0.06	-0.12	N/A
HS3ST1	ENST00000002596.5	heparan sulfate (glucosamine) 3-O-sulfotransferase 1	9	2	0	2	0	2	hsa-miR-548k				-0.06	-0.11	N/A
DLAT	ENST00000280346.6	dihydrolipoamide S-acetyltransferase	1073	2	0	0	2	2	hsa-miR-548k				-0.06	-0.07	N/A
WDR52	ENST00000393845.2	WD repeat domain 52	5	2	0	0	2	0	hsa-miR-548k				-0.06	-0.06	N/A
FSBP	ENST00000481490.2	fibrinogen silencer binding protein	36	2	0	1	1	3	hsa-miR-548k				-0.06	-0.15	N/A
ZC3H11A	ENST00000332127.4	zinc finger CCCH-type containing 11A	71	1	0	0	1	0	hsa-miR-548k				-0.06	-0.06	N/A
AP000679.2	ENST00000319763.1	Uncharacterized protein	5	1	0	1	0	0	hsa-miR-548k				-0.06	-0.06	N/A
NKAIN1	ENST00000373736.2	Na+/K+ transporting ATPase interacting 1	10	1	0	1	0	0	hsa-miR-548k				-0.06	-0.06	N/A
SLAMF6	ENST00000368059.3	SLAM family member 6	5	1	0	1	0	0	hsa-miR-548k				-0.06	-0.06	N/A
FEN1	ENST00000305885.2	flap structure-specific endonuclease 1	31	1	0	1	0	1	hsa-miR-548k				-0.06	-0.06	N/A
MBD1	ENST00000591416.1	methyl-CpG binding domain protein 1	266	1	0	1	0	0	hsa-miR-548k				-0.06	-0.06	N/A
AKAP5	ENST00000394718.4	A kinase (PRKA) anchor protein 5	75	1	0	0	1	4	hsa-miR-548k				-0.06	-0.06	N/A
GNA14	ENST00000341700.6	guanine nucleotide binding protein (G protein), alpha 14	5	1	0	0	1	0	hsa-miR-548k				-0.06	-0.06	N/A
FAM154B	ENST00000339465.5	family with sequence similarity 154, member B	7	1	0	0	1	1	hsa-miR-548k				-0.06	-0.06	N/A
MEGF11	ENST00000360698.4	multiple EGF-like-domains 11	7	2	0	1	1	5	hsa-miR-548k				-0.06	-0.06	N/A
CDC37L1	ENST00000381854.3	cell division cycle 37-like 1	280	4	2	1	1	0	hsa-miR-548k				-0.06	-0.37	N/A
NUP133	ENST00000261396.3	nucleoporin 133kDa	2054	2	0	0	2	1	hsa-miR-548k				-0.06	-0.07	N/A
PAN3	ENST00000282391.5	PAN3 poly(A) specific ribonuclease subunit homolog (S. cerevisiae)	361	2	0	1	1	1	hsa-miR-548k				-0.06	-0.06	N/A
CDKN2C	ENST00000262662.1	cyclin-dependent kinase inhibitor 2C (p18, inhibits CDK4)	708	3	0	0	3	1	hsa-miR-548k				-0.06	-0.23	N/A
RNF150	ENST00000515673.2	ring finger protein 150	518	1	1	0	0	3	hsa-miR-548k				-0.06	-0.07	N/A
SUSD1	ENST00000374263.3	sushi domain containing 1	68	2	0	2	0	5	hsa-miR-548k				-0.06	-0.26	N/A
MCFD2	ENST00000444761.2	multiple coagulation factor deficiency 2	1648	1	0	0	1	0	hsa-miR-548k				-0.06	-0.07	N/A
RBM47	ENST00000319592.4	RNA binding motif protein 47	264	1	0	1	0	1	hsa-miR-548k				-0.06	-0.07	N/A
DTL	ENST00000366991.4	denticleless E3 ubiquitin protein ligase homolog (Drosophila)	883	1	0	1	0	1	hsa-miR-548k				-0.06	-0.07	N/A
SH3D19	ENST00000409598.4	SH3 domain containing 19	245	4	0	2	2	1	hsa-miR-548k				-0.06	-0.11	N/A
TMEM47	ENST00000275954.3	transmembrane protein 47	129	3	0	1	2	0	hsa-miR-548k				-0.06	-0.08	N/A
MTX3	ENST00000509852.1	metaxin 3	304	2	2	0	0	2	hsa-miR-548k				-0.06	-0.06	N/A
YOD1	ENST00000315927.4	YOD1 deubiquitinase	55	4	1	1	2	2	hsa-miR-548k				-0.06	-0.09	N/A
ZNF850	ENST00000591344.1	zinc finger protein 850	136	3	0	1	2	1	hsa-miR-548k				-0.06	-0.06	N/A
BTG2	ENST00000290551.4	BTG family, member 2	758	1	0	0	1	0	hsa-miR-548k				-0.06	-0.06	N/A
TIMM8A	ENST00000372902.3	translocase of inner mitochondrial membrane 8 homolog A (yeast)	147	4	0	4	0	1	hsa-miR-548k				-0.06	-0.46	N/A
PIWIL1	ENST00000245255.3	piwi-like RNA-mediated gene silencing 1	5	1	0	1	0	1	hsa-miR-548k				-0.06	-0.06	N/A
GOLGA8O	ENST00000509311.2	golgin A8 family, member O	0	2	0	1	1	1	hsa-miR-548k				-0.06	-0.06	N/A
CHP1	ENST00000334660.5	calcineurin-like EF-hand protein 1	2051	1	1	0	0	0	hsa-miR-548k				-0.06	-0.06	N/A
GOLGA8H	ENST00000566740.1	golgin A8 family, member H	2	2	0	1	1	1	hsa-miR-548k				-0.06	-0.06	N/A
TTC19	ENST00000261647.5	tetratricopeptide repeat domain 19	64	1	0	0	1	1	hsa-miR-548k				-0.06	-0.06	N/A
CSTF2T	ENST00000331173.4	cleavage stimulation factor, 3' pre-RNA, subunit 2, 64kDa, tau variant	3550	1	0	0	1	4	hsa-miR-548k				-0.06	-0.06	N/A
C17orf78	ENST00000586700.1	chromosome 17 open reading frame 78	5	1	0	0	1	0	hsa-miR-548k				-0.06	-0.06	N/A
GOLGA8R	ENST00000327271.10	golgin A8 family, member R	0	2	0	1	1	1	hsa-miR-548k				-0.06	-0.06	N/A
GOLGA8K	ENST00000512626.2	golgin A8 family, member K	0	2	0	1	1	1	hsa-miR-548k				-0.06	-0.06	N/A
MFAP3	ENST00000436816.1	microfibrillar-associated protein 3	1139	1	0	1	0	3	hsa-miR-548k				-0.06	-0.06	N/A
SEMA3E	ENST00000307792.3	sema domain, immunoglobulin domain (Ig), short basic domain, secreted, (semaphorin) 3E	54	1	0	0	1	2	hsa-miR-548k				-0.06	-0.07	N/A
NHLRC2	ENST00000369301.3	NHL repeat containing 2	368	4	0	4	0	6	hsa-miR-548k				-0.06	-0.09	N/A
TMEM55A	ENST00000285419.3	transmembrane protein 55A	151	3	1	1	1	0	hsa-miR-548k				-0.06	-0.29	N/A
TRIM33	ENST00000358465.2	tripartite motif containing 33	201	4	0	2	2	1	hsa-miR-548k				-0.06	-0.09	N/A
ACTR5	ENST00000243903.4	ARP5 actin-related protein 5 homolog (yeast)	41	1	0	0	1	0	hsa-miR-548k				-0.06	-0.07	N/A
ACADL	ENST00000233710.3	acyl-CoA dehydrogenase, long chain	5	3	1	0	2	0	hsa-miR-548k				-0.06	-0.33	N/A
ATXN1L	ENST00000427980.2	ataxin 1-like	12	1	0	1	0	0	hsa-miR-548k				-0.06	-0.1	N/A
MAST3	ENST00000262811.6	microtubule associated serine/threonine kinase 3	46	1	0	1	0	2	hsa-miR-548k				-0.06	-0.08	N/A
MEAF6	ENST00000373075.2	MYST/Esa1-associated factor 6	440	1	0	0	1	2	hsa-miR-548k				-0.06	-0.06	N/A
SNAPC1	ENST00000216294.4	small nuclear RNA activating complex, polypeptide 1, 43kDa	267	1	0	1	0	0	hsa-miR-548k				-0.06	-0.22	N/A
SOX30	ENST00000265007.6	SRY (sex determining region Y)-box 30	5	2	0	1	1	0	hsa-miR-548k				-0.06	-0.09	N/A
DTWD2	ENST00000304058.4	DTW domain containing 2	83	2	0	0	2	2	hsa-miR-548k				-0.06	-0.07	N/A
CST9	ENST00000376971.3	cystatin 9 (testatin)	5	1	0	1	0	0	hsa-miR-548k				-0.06	-0.06	N/A
GPALPP1	ENST00000361121.2	GPALPP motifs containing 1	845	2	0	0	2	2	hsa-miR-548k				-0.06	-0.06	N/A
SIAH3	ENST00000400405.2	siah E3 ubiquitin protein ligase family member 3	5	1	0	1	0	0	hsa-miR-548k				-0.06	-0.06	N/A
NKX6-1	ENST00000515820.2	NK6 homeobox 1	9	1	0	0	1	0	hsa-miR-548k				-0.06	-0.06	N/A
FNIP1	ENST00000307968.7	folliculin interacting protein 1	32	3	0	1	2	1	hsa-miR-548k				-0.06	-0.06	N/A
ADAM28	ENST00000265769.4	ADAM metallopeptidase domain 28	5	3	0	1	2	0	hsa-miR-548k				-0.06	-0.06	N/A
CDC5L	ENST00000371477.3	cell division cycle 5-like	115	2	0	1	1	3	hsa-miR-548k				-0.06	-0.07	N/A
MXRA7	ENST00000355797.3	matrix-remodelling associated 7	421	2	0	0	2	2	hsa-miR-548k				-0.06	-0.07	N/A
SOCS6	ENST00000397942.3	suppressor of cytokine signaling 6	140	2	0	0	2	2	hsa-miR-548k				-0.06	-0.08	N/A
SLC4A5	ENST00000423644.1	solute carrier family 4 (sodium bicarbonate cotransporter), member 5	6	1	1	0	0	2	hsa-miR-548k				-0.06	-0.06	N/A
VASH2	ENST00000366968.4	vasohibin 2	70	1	0	1	0	2	hsa-miR-548k				-0.06	-0.06	N/A
OIP5	ENST00000220514.3	Opa interacting protein 5	178	2	0	1	1	2	hsa-miR-548k				-0.06	-0.09	N/A
CALD1	ENST00000361388.2	caldesmon 1	1013	2	0	2	0	4	hsa-miR-548k				-0.06	-0.07	N/A
PROSER1	ENST00000352251.3	proline and serine rich 1	145	1	1	0	0	1	hsa-miR-548k				-0.06	-0.16	N/A
HCCS	ENST00000321143.4	holocytochrome c synthase	1615	1	0	1	0	0	hsa-miR-548k				-0.06	-0.09	N/A
TMEM135	ENST00000340353.7	transmembrane protein 135	963	4	0	0	4	5	hsa-miR-548k				-0.06	-0.08	N/A
PVRL1	ENST00000264025.3	poliovirus receptor-related 1 (herpesvirus entry mediator C)	50	1	0	1	0	0	hsa-miR-548k				-0.06	-0.14	N/A
MIER1	ENST00000357692.2	mesoderm induction early response 1, transcriptional regulator	950	2	0	1	1	3	hsa-miR-548k				-0.06	-0.07	N/A
CRISP1	ENST00000335847.4	cysteine-rich secretory protein 1	5	3	1	1	1	0	hsa-miR-548k				-0.06	-0.11	N/A
USP9Y	ENST00000338981.3	ubiquitin specific peptidase 9, Y-linked	5	1	0	1	0	1	hsa-miR-548k				-0.06	-0.06	N/A
AQPEP	ENST00000357872.4	Aminopeptidase Q	11	2	0	0	2	1	hsa-miR-548k				-0.06	-0.06	N/A
HIST1H2BD	ENST00000289316.2	histone cluster 1, H2bd	236	2	0	1	1	2	hsa-miR-548k				-0.06	-0.09	N/A
EYA1	ENST00000388742.4	eyes absent homolog 1 (Drosophila)	222	1	0	1	0	1	hsa-miR-548k				-0.06	-0.06	N/A
RAB14	ENST00000373840.4	RAB14, member RAS oncogene family	586	1	0	1	0	1	hsa-miR-548k				-0.06	-0.06	N/A
SKP1	ENST00000353411.6	S-phase kinase-associated protein 1	416	4	1	1	2	2	hsa-miR-548k				-0.06	-0.36	N/A
GOLGA8M	ENST00000563027.1	golgin A8 family, member M	0	2	0	1	1	1	hsa-miR-548k				-0.06	-0.06	N/A
ZNF599	ENST00000587354.2	zinc finger protein 599	92	2	0	0	2	1	hsa-miR-548k				-0.06	-0.06	N/A
HERC6	ENST00000264346.7	HECT and RLD domain containing E3 ubiquitin protein ligase family member 6	18	1	0	1	0	0	hsa-miR-548k				-0.06	-0.06	N/A
SP4	ENST00000222584.3	Sp4 transcription factor	131	1	0	1	0	3	hsa-miR-548k				-0.06	-0.06	N/A
RAB21	ENST00000261263.3	RAB21, member RAS oncogene family	1823	5	1	1	3	3	hsa-miR-548k				-0.06	-0.22	N/A
PPTC7	ENST00000354300.3	PTC7 protein phosphatase homolog (S. cerevisiae)	817	2	0	1	1	2	hsa-miR-548k				-0.06	-0.07	N/A
EPT1	ENST00000260585.7	ethanolaminephosphotransferase 1 (CDP-ethanolamine-specific)	449	2	1	1	0	4	hsa-miR-548k				-0.06	-0.06	N/A
USP13	ENST00000263966.3	ubiquitin specific peptidase 13 (isopeptidase T-3)	379	3	0	3	0	2	hsa-miR-548k				-0.06	-0.07	N/A
KLHL9	ENST00000359039.4	kelch-like family member 9	222	3	0	3	0	2	hsa-miR-548k				-0.06	-0.15	N/A
ZDHHC3	ENST00000296127.3	zinc finger, DHHC-type containing 3	426	3	1	0	2	1	hsa-miR-548k				-0.06	-0.07	N/A
RHBDD2	ENST00000318622.4	rhomboid domain containing 2	1222	1	0	1	0	0	hsa-miR-548k				-0.06	-0.06	N/A
CHURC1	ENST00000548752.2	churchill domain containing 1	869	2	0	0	2	1	hsa-miR-548k				-0.06	-0.16	N/A
ZMYM1	ENST00000373330.1	zinc finger, MYM-type 1	215	3	0	2	1	2	hsa-miR-548k				-0.06	-0.07	N/A
C3orf38	ENST00000486971.1	chromosome 3 open reading frame 38	683	1	0	0	1	2	hsa-miR-548k				-0.06	-0.1	N/A
TMBIM6	ENST00000423828.1	transmembrane BAX inhibitor motif containing 6	4043	1	0	1	0	1	hsa-miR-548k				-0.06	-0.24	N/A
TRPM8	ENST00000324695.4	transient receptor potential cation channel, subfamily M, member 8	5	1	0	1	0	2	hsa-miR-548k				-0.06	-0.06	N/A
EPHA4	ENST00000281821.2	EPH receptor A4	64	1	0	1	0	2	hsa-miR-548k				-0.06	-0.06	N/A
CHRNA3	ENST00000326828.5	cholinergic receptor, nicotinic, alpha 3 (neuronal)	20	1	0	1	0	0	hsa-miR-548k				-0.06	-0.06	N/A
GYG2	ENST00000381163.3	glycogenin 2	67	1	0	0	1	0	hsa-miR-548k				-0.05	-0.1	N/A
TMEM245	ENST00000374586.3	transmembrane protein 245	1320	2	0	1	1	0	hsa-miR-548k				-0.05	-0.06	N/A
PRKAR2A	ENST00000265563.8	protein kinase, cAMP-dependent, regulatory, type II, alpha	583	3	0	1	2	0	hsa-miR-548k				-0.05	-0.06	N/A
RMND5A	ENST00000283632.4	required for meiotic nuclear division 5 homolog A (S. cerevisiae)	261	2	1	0	1	3	hsa-miR-548k				-0.05	-0.1	N/A
USP53	ENST00000450251.1	ubiquitin specific peptidase 53	300	4	0	1	3	4	hsa-miR-548k				-0.05	-0.06	N/A
LAMTOR3	ENST00000499666.2	late endosomal/lysosomal adaptor, MAPK and MTOR activator 3	67	2	0	1	1	2	hsa-miR-548k				-0.05	-0.19	N/A
ACOT4	ENST00000326303.4	acyl-CoA thioesterase 4	5	1	0	1	0	0	hsa-miR-548k				-0.05	-0.05	N/A
SOX13	ENST00000367204.1	SRY (sex determining region Y)-box 13	1061	1	0	1	0	0	hsa-miR-548k				-0.05	-0.05	N/A
ZNF232	ENST00000575898.1	zinc finger protein 232	176	1	0	0	1	0	hsa-miR-548k				-0.05	-0.05	N/A
AP000708.1	ENST00000527818.1		5	1	0	1	0	0	hsa-miR-548k				-0.05	-0.05	N/A
RIC8A	ENST00000526104.1	RIC8 guanine nucleotide exchange factor A	521	1	0	1	0	0	hsa-miR-548k				-0.05	-0.08	N/A
C18orf63	ENST00000579455.1	chromosome 18 open reading frame 63	5	2	0	0	2	0	hsa-miR-548k				-0.05	-0.05	N/A
SDCBP	ENST00000260130.4	syndecan binding protein (syntenin)	1071	1	0	0	1	1	hsa-miR-548k				-0.05	-0.05	N/A
GRIP1	ENST00000398016.3	glutamate receptor interacting protein 1	28	1	0	0	1	0	hsa-miR-548k				-0.05	-0.05	N/A
PROSER2	ENST00000277570.5	proline and serine-rich protein 2	61	2	1	1	0	2	hsa-miR-548k				-0.05	-0.07	N/A
NEK6	ENST00000373603.1	NIMA-related kinase 6	3449	1	0	1	0	1	hsa-miR-548k				-0.05	-0.26	N/A
FAM73A	ENST00000370791.3	family with sequence similarity 73, member A	837	2	1	0	1	3	hsa-miR-548k				-0.05	-0.05	N/A
UBE2H	ENST00000355621.3	ubiquitin-conjugating enzyme E2H	855	1	0	0	1	0	hsa-miR-548k				-0.05	-0.06	N/A
TGFBRAP1	ENST00000393359.2	transforming growth factor, beta receptor associated protein 1	435	1	0	1	0	1	hsa-miR-548k				-0.05	-0.06	N/A
PLEKHA8	ENST00000449726.1	pleckstrin homology domain containing, family A (phosphoinositide binding specific) member 8	661	2	0	2	0	3	hsa-miR-548k				-0.05	-0.06	N/A
DIO2	ENST00000438257.4	deiodinase, iodothyronine, type II	98	1	1	0	0	2	hsa-miR-548k				-0.05	-0.09	N/A
FRMD5	ENST00000484674.1	FERM domain containing 5	161	2	0	1	1	0	hsa-miR-548k				-0.05	-0.15	N/A
NAB1	ENST00000337386.5	NGFI-A binding protein 1 (EGR1 binding protein 1)	279	1	1	0	0	1	hsa-miR-548k				-0.05	-0.07	N/A
NUDT4	ENST00000337179.5	nudix (nucleoside diphosphate linked moiety X)-type motif 4	41	1	0	0	1	1	hsa-miR-548k				-0.05	-0.05	N/A
GABRG2	ENST00000356592.3	gamma-aminobutyric acid (GABA) A receptor, gamma 2	24	1	0	1	0	0	hsa-miR-548k				-0.05	-0.05	N/A
TEDDM1	ENST00000367565.1	transmembrane epididymal protein 1	5	1	1	0	0	0	hsa-miR-548k				-0.05	-0.05	N/A
ZNF470	ENST00000330619.8	zinc finger protein 470	12	3	0	2	1	2	hsa-miR-548k				-0.05	-0.07	N/A
FBXW8	ENST00000455858.2	F-box and WD repeat domain containing 8	169	1	0	1	0	2	hsa-miR-548k				-0.05	-0.05	N/A
DTD1	ENST00000377452.3	D-tyrosyl-tRNA deacylase 1	58	1	0	0	1	0	hsa-miR-548k				-0.05	-0.05	N/A
ZNF117	ENST00000282869.6	zinc finger protein 117	21	6	1	2	3	2	hsa-miR-548k				-0.05	-0.12	N/A
ZFPM2	ENST00000407775.2	zinc finger protein, FOG family member 2	595	1	0	0	1	0	hsa-miR-548k				-0.05	-0.05	N/A
STK39	ENST00000355999.4	serine threonine kinase 39	266	1	0	0	1	1	hsa-miR-548k				-0.05	-0.05	N/A
FPR1	ENST00000595042.1	formyl peptide receptor 1	5	2	0	0	2	2	hsa-miR-548k				-0.05	-0.06	N/A
LEF1	ENST00000265165.1	lymphoid enhancer-binding factor 1	104	1	0	0	1	1	hsa-miR-548k				-0.05	-0.05	N/A
ARNT	ENST00000358595.5	aryl hydrocarbon receptor nuclear translocator	574	1	0	1	0	0	hsa-miR-548k				-0.05	-0.13	N/A
LIMS1	ENST00000393310.1	LIM and senescent cell antigen-like domains 1	68	3	1	1	1	1	hsa-miR-548k				-0.05	-0.14	N/A
EFNA5	ENST00000333274.6	ephrin-A5	225	3	0	2	1	1	hsa-miR-548k				-0.05	-0.07	N/A
GOLIM4	ENST00000470487.1	golgi integral membrane protein 4	48	1	0	1	0	0	hsa-miR-548k				-0.05	-0.11	N/A
COLGALT1	ENST00000252599.4	collagen beta(1-O)galactosyltransferase 1	427	1	0	1	0	1	hsa-miR-548k				-0.05	-0.06	N/A
SPIN4	ENST00000374884.2	spindlin family, member 4	202	1	0	1	0	2	hsa-miR-548k				-0.05	-0.05	N/A
MAL2	ENST00000276681.6	mal, T-cell differentiation protein 2 (gene/pseudogene)	2056	1	0	0	1	5	hsa-miR-548k				-0.05	-0.05	N/A
PLXDC1	ENST00000315392.4	plexin domain containing 1	9	1	0	1	0	0	hsa-miR-548k				-0.05	-0.09	N/A
DENND2C	ENST00000393276.3	DENN/MADD domain containing 2C	51	1	0	1	0	0	hsa-miR-548k				-0.05	-0.05	N/A
FAM210A	ENST00000322247.3	family with sequence similarity 210, member A	222	1	0	1	0	1	hsa-miR-548k				-0.05	-0.14	N/A
H2AFV	ENST00000381124.5	H2A histone family, member V	9640	1	0	1	0	0	hsa-miR-548k				-0.05	-0.16	N/A
NCOR1	ENST00000268712.3	nuclear receptor corepressor 1	268	4	0	2	2	0	hsa-miR-548k				-0.05	-0.12	N/A
FZD6	ENST00000358755.4	frizzled family receptor 6	161	1	0	0	1	1	hsa-miR-548k				-0.05	-0.06	N/A
NPAT	ENST00000278612.8	nuclear protein, ataxia-telangiectasia locus	163	4	0	3	1	2	hsa-miR-548k				-0.05	-0.11	N/A
RP11-770J1.4	ENST00000532619.1		5	1	0	1	0	0	hsa-miR-548k				-0.05	-0.05	N/A
SENP5	ENST00000323460.5	SUMO1/sentrin specific peptidase 5	125	2	0	1	1	2	hsa-miR-548k				-0.05	-0.06	N/A
C16orf87	ENST00000394806.2	chromosome 16 open reading frame 87	95	1	0	0	1	6	hsa-miR-548k				-0.05	-0.06	N/A
CCNY	ENST00000374706.1	cyclin Y	672	3	0	0	3	2	hsa-miR-548k				-0.05	-0.09	N/A
RHOBTB1	ENST00000337910.5	Rho-related BTB domain containing 1	229	1	0	0	1	0	hsa-miR-548k				-0.05	-0.06	N/A
ABLIM1	ENST00000392952.3	actin binding LIM protein 1	1321	1	1	0	0	0	hsa-miR-548k				-0.05	-0.05	N/A
XIAP	ENST00000371199.3	X-linked inhibitor of apoptosis	153	2	0	1	1	3	hsa-miR-548k				-0.05	-0.08	N/A
PHC3	ENST00000495893.2	polyhomeotic homolog 3 (Drosophila)	366	4	1	2	1	6	hsa-miR-548k				-0.05	-0.18	N/A
ATG12	ENST00000500945.2	autophagy related 12	1822	1	0	1	0	0	hsa-miR-548k				-0.05	-0.18	N/A
INSIG2	ENST00000245787.4	insulin induced gene 2	562	2	0	1	1	0	hsa-miR-548k				-0.05	-0.12	N/A
GALNT2	ENST00000366672.4	UDP-N-acetyl-alpha-D-galactosamine:polypeptide N-acetylgalactosaminyltransferase 2 (GalNAc-T2)	2834	1	0	1	0	2	hsa-miR-548k				-0.05	-0.05	N/A
PAFAH2	ENST00000374282.3	platelet-activating factor acetylhydrolase 2, 40kDa	287	1	0	1	0	0	hsa-miR-548k				-0.05	-0.05	N/A
WNK3	ENST00000375169.3	WNK lysine deficient protein kinase 3	55	3	0	2	1	1	hsa-miR-548k				-0.05	-0.05	N/A
ASXL3	ENST00000269197.5	additional sex combs like 3 (Drosophila)	65	2	1	1	0	0	hsa-miR-548k				-0.05	-0.05	N/A
BAAT	ENST00000259407.2	bile acid CoA: amino acid N-acyltransferase (glycine N-choloyltransferase)	5	1	0	0	1	0	hsa-miR-548k				-0.05	-0.05	N/A
CREBRF	ENST00000540014.1	CREB3 regulatory factor	24	2	1	1	0	4	hsa-miR-548k				-0.05	-0.05	N/A
MCL1	ENST00000369026.2	myeloid cell leukemia sequence 1 (BCL2-related)	374	2	0	1	1	2	hsa-miR-548k				-0.05	-0.12	N/A
NLRP8	ENST00000291971.3	NLR family, pyrin domain containing 8	5	1	0	1	0	0	hsa-miR-548k				-0.05	-0.05	N/A
CFHR3	ENST00000367425.4	complement factor H-related 3	5	1	0	0	1	0	hsa-miR-548k				-0.05	-0.05	N/A
CCDC176	ENST00000394009.3	coiled-coil domain containing 176	61	1	0	1	0	0	hsa-miR-548k				-0.05	-0.05	N/A
GPR155	ENST00000392552.2	G protein-coupled receptor 155	11	5	0	1	4	1	hsa-miR-548k				-0.05	-0.06	N/A
FRAS1	ENST00000264895.6	Fraser syndrome 1	709	2	1	1	0	0	hsa-miR-548k				-0.05	-0.05	N/A
STC2	ENST00000265087.4	stanniocalcin 2	1112	1	0	1	0	0	hsa-miR-548k				-0.05	-0.06	N/A
USP12	ENST00000282344.6	ubiquitin specific peptidase 12	35	1	0	1	0	3	hsa-miR-548k				-0.05	-0.12	N/A
TMEM254	ENST00000372275.1	transmembrane protein 254	61	1	0	0	1	1	hsa-miR-548k				-0.05	-0.07	N/A
BTBD3	ENST00000254977.3	BTB (POZ) domain containing 3	3798	2	0	0	2	1	hsa-miR-548k				-0.05	-0.05	N/A
NRIP1	ENST00000400199.1	nuclear receptor interacting protein 1	342	3	1	0	2	2	hsa-miR-548k				-0.05	-0.05	N/A
AP1S3	ENST00000396654.2	adaptor-related protein complex 1, sigma 3 subunit	130	2	0	1	1	1	hsa-miR-548k				-0.05	-0.08	N/A
SMIM8	ENST00000392863.1	small integral membrane protein 8	449	2	1	0	1	1	hsa-miR-548k				-0.05	-0.23	N/A
ONECUT2	ENST00000491143.2	one cut homeobox 2	847	4	1	0	3	2	hsa-miR-548k				-0.05	-0.06	N/A
SPOPL	ENST00000280098.4	speckle-type POZ protein-like	216	2	0	0	2	3	hsa-miR-548k				-0.05	-0.05	N/A
SRD5A1	ENST00000274192.5	steroid-5-alpha-reductase, alpha polypeptide 1 (3-oxo-5 alpha-steroid delta 4-dehydrogenase alpha 1)	2684	3	0	1	2	4	hsa-miR-548k				-0.05	-0.09	N/A
RBM44	ENST00000316997.4	RNA binding motif protein 44	5	1	0	0	1	1	hsa-miR-548k				-0.05	-0.05	N/A
BCL11B	ENST00000357195.3	B-cell CLL/lymphoma 11B (zinc finger protein)	73	2	0	1	1	1	hsa-miR-548k				-0.05	-0.05	N/A
PSMA2	ENST00000223321.4	proteasome (prosome, macropain) subunit, alpha type, 2	2547	1	0	1	0	0	hsa-miR-548k				-0.05	-0.17	N/A
SMCR8	ENST00000406438.3	Smith-Magenis syndrome chromosome region, candidate 8	219	1	0	1	0	1	hsa-miR-548k				-0.05	-0.05	N/A
CNKSR2	ENST00000379510.3	connector enhancer of kinase suppressor of Ras 2	85	2	0	1	1	1	hsa-miR-548k				-0.05	-0.05	N/A
ZNF746	ENST00000340622.3	zinc finger protein 746	54	1	0	1	0	1	hsa-miR-548k				-0.05	-0.1	N/A
SLC4A4	ENST00000340595.3	solute carrier family 4 (sodium bicarbonate cotransporter), member 4	400	2	1	1	0	3	hsa-miR-548k				-0.05	-0.05	N/A
MBP	ENST00000397863.1	myelin basic protein	96	1	0	1	0	0	hsa-miR-548k				-0.05	-0.06	N/A
APPBP2	ENST00000083182.3	amyloid beta precursor protein (cytoplasmic tail) binding protein 2	907	2	0	0	2	3	hsa-miR-548k				-0.05	-0.2	N/A
SYT11	ENST00000368324.4	synaptotagmin XI	750	1	0	0	1	0	hsa-miR-548k				-0.05	-0.05	N/A
SH3RF3	ENST00000309415.6	SH3 domain containing ring finger 3	15	1	0	1	0	0	hsa-miR-548k				-0.05	-0.05	N/A
GLYATL1	ENST00000300079.5	glycine-N-acyltransferase-like 1	5	1	0	0	1	0	hsa-miR-548k				-0.05	-0.05	N/A
SMC6	ENST00000448223.2	structural maintenance of chromosomes 6	291	2	0	0	2	0	hsa-miR-548k				-0.05	-0.06	N/A
ANKRD12	ENST00000262126.4	ankyrin repeat domain 12	11	3	1	1	1	2	hsa-miR-548k				-0.05	-0.06	N/A
TBC1D8B	ENST00000357242.5	TBC1 domain family, member 8B (with GRAM domain)	69	3	0	1	2	2	hsa-miR-548k				-0.05	-0.05	N/A
COG5	ENST00000347053.3	component of oligomeric golgi complex 5	455	2	1	0	1	0	hsa-miR-548k				-0.05	-0.1	N/A
TCF12	ENST00000267811.5	transcription factor 12	101	2	0	0	2	1	hsa-miR-548k				-0.05	-0.06	N/A
SPATA17	ENST00000366933.4	spermatogenesis associated 17	12	2	0	2	0	1	hsa-miR-548k				-0.05	-0.12	N/A
LRWD1	ENST00000292616.5	leucine-rich repeats and WD repeat domain containing 1	67	1	0	0	1	0	hsa-miR-548k				-0.05	-0.11	N/A
ZNF736	ENST00000423484.2	zinc finger protein 736	36	4	0	1	3	7	hsa-miR-548k				-0.05	-0.05	N/A
NAA25	ENST00000261745.4	N(alpha)-acetyltransferase 25, NatB auxiliary subunit	919	3	0	1	2	3	hsa-miR-548k				-0.05	-0.07	N/A
MBD3	ENST00000590550.2	methyl-CpG binding domain protein 3	393	2	0	2	0	0	hsa-miR-548k				-0.05	-0.23	N/A
FBXO30	ENST00000237281.4	F-box protein 30	224	2	0	1	1	1	hsa-miR-548k				-0.05	-0.09	N/A
HNRNPH2	ENST00000316594.5	heterogeneous nuclear ribonucleoprotein H2 (H')	85	1	0	0	1	0	hsa-miR-548k				-0.05	-0.05	N/A
HTR1F	ENST00000319595.4	5-hydroxytryptamine (serotonin) receptor 1F, G protein-coupled	5	1	0	0	1	1	hsa-miR-548k				-0.05	-0.05	N/A
EPS8	ENST00000543523.1	epidermal growth factor receptor pathway substrate 8	2643	2	0	1	1	3	hsa-miR-548k				-0.05	-0.07	N/A
HECA	ENST00000367658.2	headcase homolog (Drosophila)	783	2	0	0	2	3	hsa-miR-548k				-0.05	-0.05	N/A
FAM120A	ENST00000333936.5	family with sequence similarity 120A	57	2	0	1	1	0	hsa-miR-548k				-0.05	-0.14	N/A
USP7	ENST00000344836.4	ubiquitin specific peptidase 7 (herpes virus-associated)	656	1	0	1	0	1	hsa-miR-548k				-0.05	-0.13	N/A
ING1	ENST00000333219.7	inhibitor of growth family, member 1	142	1	0	0	1	1	hsa-miR-548k				-0.05	-0.06	N/A
ACSL6	ENST00000379264.2	acyl-CoA synthetase long-chain family member 6	7	2	0	0	2	3	hsa-miR-548k				-0.05	-0.06	N/A
IL17A	ENST00000340057.1	interleukin 17A	5	1	0	0	1	2	hsa-miR-548k				-0.05	-0.05	N/A
CSF2RB	ENST00000403662.3	colony stimulating factor 2 receptor, beta, low-affinity (granulocyte-macrophage)	5	1	0	0	1	3	hsa-miR-548k				-0.05	-0.05	N/A
TSHZ3	ENST00000240587.4	teashirt zinc finger homeobox 3	81	1	0	1	0	1	hsa-miR-548k				-0.05	-0.05	N/A
PSMD12	ENST00000356126.3	proteasome (prosome, macropain) 26S subunit, non-ATPase, 12	399	3	0	1	2	1	hsa-miR-548k				-0.05	-0.14	N/A
CLIP4	ENST00000320081.5	CAP-GLY domain containing linker protein family, member 4	490	1	0	0	1	0	hsa-miR-548k				-0.05	-0.05	N/A
TPRG1L	ENST00000378344.2	tumor protein p63 regulated 1-like	203	1	0	1	0	0	hsa-miR-548k				-0.05	-0.06	N/A
PP13439	ENST00000331659.2		289	1	0	1	0	0	hsa-miR-548k				-0.05	-0.06	N/A
UST	ENST00000367463.4	uronyl-2-sulfotransferase	933	2	0	1	1	3	hsa-miR-548k				-0.05	-0.06	N/A
SLC25A27	ENST00000371347.5	solute carrier family 25, member 27	85	1	0	1	0	1	hsa-miR-548k				-0.05	-0.07	N/A
RBBP8	ENST00000399722.2	retinoblastoma binding protein 8	88	1	0	0	1	3	hsa-miR-548k				-0.05	-0.05	N/A
ZXDB	ENST00000374888.1	zinc finger, X-linked, duplicated B	33	1	0	1	0	2	hsa-miR-548k				-0.05	-0.12	N/A
SLC9A4	ENST00000295269.4	solute carrier family 9, subfamily A (NHE4, cation proton antiporter 4), member 4	5	1	0	0	1	0	hsa-miR-548k				-0.04	-0.04	N/A
AL020996.1	ENST00000536896.1	Uncharacterized protein	5	1	0	1	0	0	hsa-miR-548k				-0.04	-0.04	N/A
LRGUK	ENST00000285928.2	leucine-rich repeats and guanylate kinase domain containing	5	1	0	0	1	0	hsa-miR-548k				-0.04	-0.04	N/A
FSCB	ENST00000340446.4	fibrous sheath CABYR binding protein	5	1	0	0	1	0	hsa-miR-548k				-0.04	-0.04	N/A
GAR1	ENST00000394631.3	GAR1 ribonucleoprotein	82	1	1	0	0	0	hsa-miR-548k				-0.04	-0.32	N/A
MSANTD4	ENST00000301919.4	Myb/SANT-like DNA-binding domain containing 4 with coiled-coils	304	1	0	0	1	2	hsa-miR-548k				-0.04	-0.04	N/A
MORC4	ENST00000535534.1	MORC family CW-type zinc finger 4	112	2	1	1	0	0	hsa-miR-548k				-0.04	-0.05	N/A
TRAF3IP1	ENST00000373327.4	TNF receptor-associated factor 3 interacting protein 1	105	1	0	1	0	3	hsa-miR-548k				-0.04	-0.11	N/A
TOMM7	ENST00000358435.4	translocase of outer mitochondrial membrane 7 homolog (yeast)	349	1	0	1	0	0	hsa-miR-548k				-0.04	-0.18	N/A
MAPK1	ENST00000215832.6	mitogen-activated protein kinase 1	630	2	0	2	0	3	hsa-miR-548k				-0.04	-0.13	N/A
MINA	ENST00000333396.7	MYC induced nuclear antigen	209	2	0	1	1	2	hsa-miR-548k				-0.04	-0.11	N/A
CLDN18	ENST00000343735.4	claudin 18	5	1	0	1	0	0	hsa-miR-548k				-0.04	-0.04	N/A
ATRX	ENST00000373344.5	alpha thalassemia/mental retardation syndrome X-linked	77	4	0	2	2	2	hsa-miR-548k				-0.04	-0.07	N/A
DACT1	ENST00000395153.3	dishevelled-binding antagonist of beta-catenin 1	248	1	0	0	1	0	hsa-miR-548k				-0.04	-0.04	N/A
AP3S1	ENST00000316788.7	adaptor-related protein complex 3, sigma 1 subunit	24	1	0	0	1	0	hsa-miR-548k				-0.04	-0.04	N/A
CCDC142	ENST00000393965.3	coiled-coil domain containing 142	8	1	0	1	0	1	hsa-miR-548k				-0.04	-0.12	N/A
EIF2AK2	ENST00000233057.4	eukaryotic translation initiation factor 2-alpha kinase 2	292	4	1	2	1	3	hsa-miR-548k				-0.04	-0.08	N/A
CD3EAP	ENST00000309424.3	CD3e molecule, epsilon associated protein	213	1	0	1	0	0	hsa-miR-548k				-0.04	-0.04	N/A
SMIM17	ENST00000598409.1	small integral membrane protein 17	5	1	0	0	1	1	hsa-miR-548k				-0.04	-0.07	N/A
MARCH1	ENST00000274056.7	membrane-associated ring finger (C3HC4) 1, E3 ubiquitin protein ligase	5	2	0	0	2	1	hsa-miR-548k				-0.04	-0.04	N/A
BMPR1A	ENST00000372037.3	bone morphogenetic protein receptor, type IA	125	3	0	1	2	4	hsa-miR-548k				-0.04	-0.07	N/A
SLC33A1	ENST00000392845.3	solute carrier family 33 (acetyl-CoA transporter), member 1	145	6	1	1	4	1	hsa-miR-548k				-0.04	-0.09	N/A
MUC20	ENST00000320736.6	mucin 20, cell surface associated	11	3	1	2	0	1	hsa-miR-548k				-0.04	-0.1	N/A
ABCB10	ENST00000344517.4	ATP-binding cassette, sub-family B (MDR/TAP), member 10	53	1	0	1	0	2	hsa-miR-548k				-0.04	-0.05	N/A
FRA10AC1	ENST00000536233.1	fragile site, folic acid type, rare, fra(10)(q23.3) or fra(10)(q24.2) candidate 1	289	2	0	1	1	1	hsa-miR-548k				-0.04	-0.07	N/A
PTPLAD2	ENST00000495827.2	protein tyrosine phosphatase-like A domain containing 2	17	3	0	2	1	8	hsa-miR-548k				-0.04	-0.16	N/A
FBXL22	ENST00000360587.2	F-box and leucine-rich repeat protein 22	65	1	0	0	1	0	hsa-miR-548k				-0.04	-0.05	N/A
ZNF738	ENST00000380870.4	zinc finger protein 738	28	2	1	0	1	2	hsa-miR-548k				-0.04	-0.12	N/A
TWIST1	ENST00000242261.5	twist basic helix-loop-helix transcription factor 1	190	1	0	1	0	2	hsa-miR-548k				-0.04	-0.13	N/A
TRADD	ENST00000345057.4	TNFRSF1A-associated via death domain	117	1	0	1	0	0	hsa-miR-548k				-0.04	-0.04	N/A
PIK3CG	ENST00000359195.3	phosphatidylinositol-4,5-bisphosphate 3-kinase, catalytic subunit gamma	5	2	0	1	1	0	hsa-miR-548k				-0.04	-0.06	N/A
KCNV1	ENST00000524391.1	potassium channel, subfamily V, member 1	5	1	1	0	0	2	hsa-miR-548k				-0.04	-0.04	N/A
ATP1B4	ENST00000218008.3	ATPase, Na+/K+ transporting, beta 4 polypeptide	5	3	0	0	3	0	hsa-miR-548k				-0.04	-0.05	N/A
SMUG1	ENST00000505128.1	single-strand-selective monofunctional uracil-DNA glycosylase 1	242	1	0	0	1	1	hsa-miR-548k				-0.04	-0.04	N/A
TRAM1L1	ENST00000310754.4	translocation associated membrane protein 1-like 1	7	1	0	0	1	0	hsa-miR-548k				-0.04	-0.2	N/A
TOR1AIP2	ENST00000367612.3	torsin A interacting protein 2	569	4	0	2	2	1	hsa-miR-548k				-0.04	-0.06	N/A
KRIT1	ENST00000394507.1	KRIT1, ankyrin repeat containing	574	1	0	1	0	2	hsa-miR-548k				-0.04	-0.07	N/A
CSNK1D	ENST00000392334.2	casein kinase 1, delta	1799	1	1	0	0	0	hsa-miR-548k				-0.04	-0.21	N/A
DOCK11	ENST00000276204.6	dedicator of cytokinesis 11	40	1	0	1	0	1	hsa-miR-548k				-0.04	-0.05	N/A
RAP1B	ENST00000250559.9	RAP1B, member of RAS oncogene family	3599	1	0	0	1	2	hsa-miR-548k				-0.04	-0.04	N/A
ITGA8	ENST00000378076.3	integrin, alpha 8	7	1	0	1	0	0	hsa-miR-548k				-0.04	-0.04	N/A
ZCCHC2	ENST00000269499.5	zinc finger, CCHC domain containing 2	13	1	1	0	0	1	hsa-miR-548k				-0.04	-0.04	N/A
CCBL2	ENST00000370485.2	cysteine conjugate-beta lyase 2	409	1	0	0	1	1	hsa-miR-548k				-0.04	-0.04	N/A
ELOVL3	ENST00000370005.3	ELOVL fatty acid elongase 3	15	1	0	0	1	0	hsa-miR-548k				-0.04	-0.04	N/A
RORA	ENST00000335670.6	RAR-related orphan receptor A	102	4	0	1	3	7	hsa-miR-548k				-0.04	-0.05	N/A
SLC18A2	ENST00000298472.5	solute carrier family 18 (vesicular monoamine transporter), member 2	5	1	0	0	1	0	hsa-miR-548k				-0.04	-0.04	N/A
CASP3	ENST00000393585.2	caspase 3, apoptosis-related cysteine peptidase	43	1	1	0	0	1	hsa-miR-548k				-0.04	-0.04	N/A
ONECUT1	ENST00000560699.2	one cut homeobox 1	10	2	0	0	2	1	hsa-miR-548k				-0.04	-0.09	N/A
TRMT1L	ENST00000367504.3	tRNA methyltransferase 1 homolog (S. cerevisiae)-like	410	2	0	0	2	0	hsa-miR-548k				-0.04	-0.04	N/A
SLC25A36	ENST00000446041.2	solute carrier family 25 (pyrimidine nucleotide carrier ), member 36	264	2	0	1	1	0	hsa-miR-548k				-0.04	-0.12	N/A
PGGT1B	ENST00000419445.1	protein geranylgeranyltransferase type I, beta subunit	25	1	0	0	1	2	hsa-miR-548k				-0.04	-0.07	N/A
CCNB1	ENST00000256442.5	cyclin B1	6970	1	0	0	1	4	hsa-miR-548k				-0.04	-0.21	N/A
TMEM64	ENST00000458549.2	transmembrane protein 64	200	2	1	0	1	3	hsa-miR-548k				-0.04	-0.18	N/A
BCL2L11	ENST00000393256.3	BCL2-like 11 (apoptosis facilitator)	105	1	0	0	1	1	hsa-miR-548k				-0.04	-0.05	N/A
COL13A1	ENST00000398974.3	collagen, type XIII, alpha 1	628	2	1	1	0	0	hsa-miR-548k				-0.04	-0.07	N/A
ZER1	ENST00000291900.2	zyg-11 related, cell cycle regulator	336	1	0	1	0	0	hsa-miR-548k				-0.04	-0.08	N/A
WWTR1	ENST00000465804.1	WW domain containing transcription regulator 1	828	1	1	0	0	2	hsa-miR-548k				-0.04	-0.14	N/A
CD302	ENST00000259053.4	CD302 molecule	860	2	1	1	0	3	hsa-miR-548k				-0.04	-0.47	N/A
ACAP2	ENST00000326793.6	ArfGAP with coiled-coil, ankyrin repeat and PH domains 2	253	1	1	0	0	4	hsa-miR-548k				-0.04	-0.04	N/A
ROBO1	ENST00000436010.2	roundabout, axon guidance receptor, homolog 1 (Drosophila)	546	3	0	1	2	1	hsa-miR-548k				-0.04	-0.05	N/A
ZPLD1	ENST00000306176.1	zona pellucida-like domain containing 1	5	2	0	0	2	0	hsa-miR-548k				-0.04	-0.04	N/A
TP63	ENST00000392460.3	tumor protein p63	0	1	0	1	0	2	hsa-miR-548k				-0.04	-0.04	N/A
HSPA2	ENST00000394709.1	heat shock 70kDa protein 2	600	1	0	0	1	2	hsa-miR-548k				-0.04	-0.04	N/A
SMARCA1	ENST00000371121.3	SWI/SNF related, matrix associated, actin dependent regulator of chromatin, subfamily a, member 1	348	1	0	0	1	0	hsa-miR-548k				-0.04	-0.04	N/A
SMG1	ENST00000446231.2	SMG1 phosphatidylinositol 3-kinase-related kinase	339	2	2	0	0	5	hsa-miR-548k				-0.04	-0.06	N/A
VSIG1	ENST00000415430.3	V-set and immunoglobulin domain containing 1	5	1	0	0	1	1	hsa-miR-548k				-0.04	-0.04	N/A
RORB	ENST00000376896.3	RAR-related orphan receptor B	5	2	1	0	1	3	hsa-miR-548k				-0.04	-0.04	N/A
GPR183	ENST00000376414.4	G protein-coupled receptor 183	112	2	1	0	1	1	hsa-miR-548k				-0.04	-0.16	N/A
ERO1LB	ENST00000354619.5	ERO1-like beta (S. cerevisiae)	478	1	0	1	0	3	hsa-miR-548k				-0.04	-0.04	N/A
CXorf57	ENST00000372548.4	chromosome X open reading frame 57	409	1	0	1	0	0	hsa-miR-548k				-0.04	-0.04	N/A
IL22RA2	ENST00000339602.3	interleukin 22 receptor, alpha 2	5	1	0	0	1	2	hsa-miR-548k				-0.04	-0.04	N/A
PANK3	ENST00000239231.6	pantothenate kinase 3	522	1	0	1	0	3	hsa-miR-548k				-0.04	-0.12	N/A
PROM1	ENST00000447510.2	prominin 1	5	1	0	0	1	1	hsa-miR-548k				-0.04	-0.04	N/A
GK	ENST00000378946.3	glycerol kinase	38	3	0	1	2	4	hsa-miR-548k				-0.04	-0.04	N/A
MRPS16	ENST00000372945.3	mitochondrial ribosomal protein S16	3942	2	0	1	1	1	hsa-miR-548k				-0.04	-0.23	N/A
CD46	ENST00000358170.2	CD46 molecule, complement regulatory protein	5846	1	0	0	1	1	hsa-miR-548k				-0.04	-0.04	N/A
B3GALTL	ENST00000343307.4	beta 1,3-galactosyltransferase-like	200	1	0	1	0	1	hsa-miR-548k				-0.04	-0.07	N/A
C11orf45	ENST00000310799.3	chromosome 11 open reading frame 45	14	1	0	1	0	1	hsa-miR-548k				-0.04	-0.11	N/A
RASGRP1	ENST00000559830.1	RAS guanyl releasing protein 1 (calcium and DAG-regulated)	7	1	1	0	0	3	hsa-miR-548k				-0.04	-0.14	N/A
CHURC1-FNTB	ENST00000549987.1	CHURC1-FNTB readthrough	13	1	0	1	0	0	hsa-miR-548k				-0.04	-0.07	N/A
FAM83D	ENST00000217429.4	family with sequence similarity 83, member D	600	1	0	1	0	1	hsa-miR-548k				-0.04	-0.06	N/A
ZNF726	ENST00000525354.2	zinc finger protein 726	16	1	0	0	1	1	hsa-miR-548k				-0.04	-0.06	N/A
DVL3	ENST00000313143.3	dishevelled segment polarity protein 3	373	2	0	0	2	1	hsa-miR-548k				-0.04	-0.06	N/A
DUT	ENST00000559540.1	deoxyuridine triphosphatase	1860	1	0	0	1	2	hsa-miR-548k				-0.04	-0.05	N/A
MIOS	ENST00000340080.4	missing oocyte, meiosis regulator, homolog (Drosophila)	77	3	1	1	1	1	hsa-miR-548k				-0.04	-0.07	N/A
DHX40	ENST00000251241.4	DEAH (Asp-Glu-Ala-His) box polypeptide 40	538	1	0	1	0	2	hsa-miR-548k				-0.04	-0.04	N/A
DOCK3	ENST00000266037.9	dedicator of cytokinesis 3	47	2	1	0	1	0	hsa-miR-548k				-0.04	-0.04	N/A
HIVEP2	ENST00000367604.1	human immunodeficiency virus type I enhancer binding protein 2	137	1	0	1	0	3	hsa-miR-548k				-0.04	-0.04	N/A
PAFAH1B2	ENST00000527958.1	platelet-activating factor acetylhydrolase 1b, catalytic subunit 2 (30kDa)	180	3	0	1	2	1	hsa-miR-548k				-0.04	-0.33	N/A
SACS	ENST00000402364.1	spastic ataxia of Charlevoix-Saguenay (sacsin)	450	3	0	1	2	2	hsa-miR-548k				-0.04	-0.04	N/A
KCNN3	ENST00000271915.4	potassium intermediate/small conductance calcium-activated channel, subfamily N, member 3	5	2	1	0	1	2	hsa-miR-548k				-0.04	-0.04	N/A
STXBP5L	ENST00000273666.6	syntaxin binding protein 5-like	19	3	0	1	2	0	hsa-miR-548k				-0.04	-0.04	N/A
FER	ENST00000281092.4	fer (fps/fes related) tyrosine kinase	665	2	1	0	1	1	hsa-miR-548k				-0.04	-0.04	N/A
ATAD1	ENST00000308448.7	ATPase family, AAA domain containing 1	276	1	0	1	0	0	hsa-miR-548k				-0.04	-0.06	N/A
CNTN2	ENST00000331830.4	contactin 2 (axonal)	5	2	1	0	1	0	hsa-miR-548k				-0.04	-0.04	N/A
DOK6	ENST00000382713.5	docking protein 6	8	3	0	1	2	2	hsa-miR-548k				-0.04	-0.04	N/A
MID1IP1	ENST00000336949.6	MID1 interacting protein 1	356	1	0	0	1	0	hsa-miR-548k				-0.04	-0.04	N/A
PLEKHH2	ENST00000282406.4	pleckstrin homology domain containing, family H (with MyTH4 domain) member 2	9	2	0	0	2	0	hsa-miR-548k				-0.04	-0.04	N/A
GDNF	ENST00000326524.2	glial cell derived neurotrophic factor	7	1	0	0	1	0	hsa-miR-548k				-0.04	-0.04	N/A
SLCO5A1	ENST00000260126.4	solute carrier organic anion transporter family, member 5A1	9	3	0	1	2	2	hsa-miR-548k				-0.04	-0.04	N/A
AKAP11	ENST00000025301.2	A kinase (PRKA) anchor protein 11	71	2	1	0	1	4	hsa-miR-548k				-0.04	-0.04	N/A
AC093677.1	ENST00000600169.1	Uncharacterized protein	2	1	0	0	1	0	hsa-miR-548k				-0.04	-0.04	N/A
NET1	ENST00000355029.4	neuroepithelial cell transforming 1	73	1	0	0	1	2	hsa-miR-548k				-0.04	-0.04	N/A
ITGA9	ENST00000264741.5	integrin, alpha 9	9	2	0	2	0	1	hsa-miR-548k				-0.04	-0.04	N/A
UBE2E1	ENST00000306627.3	ubiquitin-conjugating enzyme E2E 1	3195	1	1	0	0	3	hsa-miR-548k				-0.04	-0.3	N/A
GTF3C3	ENST00000263956.3	general transcription factor IIIC, polypeptide 3, 102kDa	248	2	0	1	1	1	hsa-miR-548k				-0.04	-0.13	N/A
STARD9	ENST00000290607.7	StAR-related lipid transfer (START) domain containing 9	80	3	2	0	1	1	hsa-miR-548k				-0.04	-0.23	N/A
ZNF571	ENST00000590751.1	zinc finger protein 571	10	2	0	0	2	0	hsa-miR-548k				-0.04	-0.04	N/A
MTR	ENST00000366577.5	5-methyltetrahydrofolate-homocysteine methyltransferase	378	2	0	1	1	2	hsa-miR-548k				-0.04	-0.07	N/A
ZNF148	ENST00000360647.4	zinc finger protein 148	230	4	0	0	4	3	hsa-miR-548k				-0.04	-0.05	N/A
ISOC1	ENST00000173527.5	isochorismatase domain containing 1	390	1	0	0	1	0	hsa-miR-548k				-0.04	-0.04	N/A
KMT2A	ENST00000534358.1	lysine (K)-specific methyltransferase 2A	1092	3	0	1	2	0	hsa-miR-548k				-0.04	-0.04	N/A
ZFAND5	ENST00000237937.3	zinc finger, AN1-type domain 5	2522	1	0	0	1	2	hsa-miR-548k				-0.04	-0.09	N/A
GPSM2	ENST00000406462.2	G-protein signaling modulator 2	227	3	0	0	3	2	hsa-miR-548k				-0.04	-0.06	N/A
ITGB8	ENST00000222573.4	integrin, beta 8	17	2	1	0	1	3	hsa-miR-548k				-0.04	-0.06	N/A
PRRC1	ENST00000296666.8	proline-rich coiled-coil 1	2351	3	0	1	2	7	hsa-miR-548k				-0.04	-0.05	N/A
LRRC3	ENST00000291592.4	leucine rich repeat containing 3	176	1	0	1	0	0	hsa-miR-548k				-0.04	-0.04	N/A
TMEM242	ENST00000400788.4	transmembrane protein 242	593	2	0	0	2	1	hsa-miR-548k				-0.04	-0.16	N/A
ALDH3A2	ENST00000339618.4	aldehyde dehydrogenase 3 family, member A2	940	1	0	0	1	0	hsa-miR-548k				-0.04	-0.06	N/A
NAV2	ENST00000360655.4	neuron navigator 2	337	2	1	0	1	2	hsa-miR-548k				-0.04	-0.04	N/A
KIAA1429	ENST00000437199.1	KIAA1429	1629	3	0	3	0	0	hsa-miR-548k				-0.04	-0.08	N/A
HPGD	ENST00000296522.6	hydroxyprostaglandin dehydrogenase 15-(NAD)	140	2	0	0	2	1	hsa-miR-548k				-0.04	-0.08	N/A
DDHD2	ENST00000397166.2	DDHD domain containing 2	961	1	0	0	1	3	hsa-miR-548k				-0.04	-0.04	N/A
TNFRSF10A	ENST00000221132.3	tumor necrosis factor receptor superfamily, member 10a	61	1	0	1	0	2	hsa-miR-548k				-0.04	-0.16	N/A
RBM28	ENST00000223073.2	RNA binding motif protein 28	297	3	0	3	0	5	hsa-miR-548k				-0.04	-0.06	N/A
RBPJ	ENST00000504907.1	recombination signal binding protein for immunoglobulin kappa J region	70	1	1	0	0	3	hsa-miR-548k				-0.04	-0.06	N/A
CCDC89	ENST00000316398.3	coiled-coil domain containing 89	11	1	0	0	1	1	hsa-miR-548k				-0.04	-0.04	N/A
SCFD2	ENST00000401642.3	sec1 family domain containing 2	939	1	0	1	0	0	hsa-miR-548k				-0.04	-0.04	N/A
HOXB8	ENST00000239144.4	homeobox B8	9	1	0	0	1	1	hsa-miR-548k				-0.04	-0.04	N/A
RAB39A	ENST00000320578.2	RAB39A, member RAS oncogene family	15	1	0	0	1	2	hsa-miR-548k				-0.04	-0.04	N/A
C15orf41	ENST00000567389.1	chromosome 15 open reading frame 41	48	1	0	1	0	2	hsa-miR-548k				-0.04	-0.16	N/A
PIWIL3	ENST00000332271.5	piwi-like RNA-mediated gene silencing 3	22	1	0	0	1	0	hsa-miR-548k				-0.04	-0.04	N/A
NPY1R	ENST00000296533.2	neuropeptide Y receptor Y1	8	1	0	0	1	1	hsa-miR-548k				-0.04	-0.04	N/A
MB21D1	ENST00000370315.3	Mab-21 domain containing 1	241	1	0	0	1	1	hsa-miR-548k				-0.04	-0.04	N/A
EVX2	ENST00000308618.4	even-skipped homeobox 2	9	1	1	0	0	0	hsa-miR-548k				-0.04	-0.04	N/A
TMEM155	ENST00000394396.1	transmembrane protein 155	5	1	0	0	1	0	hsa-miR-548k				-0.04	-0.04	N/A
CELF3	ENST00000290585.4	CUGBP, Elav-like family member 3	5	1	0	1	0	4	hsa-miR-548k				-0.04	-0.07	N/A
XPO4	ENST00000400602.2	exportin 4	718	2	0	2	0	3	hsa-miR-548k				-0.04	-0.04	N/A
MED21	ENST00000282892.3	mediator complex subunit 21	294	1	0	1	0	0	hsa-miR-548k				-0.04	-0.16	N/A
DRAM2	ENST00000286692.4	DNA-damage regulated autophagy modulator 2	184	1	0	0	1	1	hsa-miR-548k				-0.04	-0.07	N/A
FAM117B	ENST00000392238.2	family with sequence similarity 117, member B	245	3	0	1	2	0	hsa-miR-548k				-0.04	-0.04	N/A
SFT2D1	ENST00000361731.3	SFT2 domain containing 1	433	1	0	0	1	1	hsa-miR-548k				-0.04	-0.17	N/A
RP11-122A3.2	ENST00000517562.2	uncharacterized protein LOC100127983	579	2	0	1	1	3	hsa-miR-548k				-0.04	-0.19	N/A
ANKRD44	ENST00000282272.8	ankyrin repeat domain 44	187	1	1	0	0	2	hsa-miR-548k				-0.04	-0.04	N/A
MAPKAPK5	ENST00000550735.2	mitogen-activated protein kinase-activated protein kinase 5	573	1	0	0	1	2	hsa-miR-548k				-0.04	-0.04	N/A
ATP6V0A2	ENST00000330342.3	ATPase, H+ transporting, lysosomal V0 subunit a2	376	2	0	2	0	3	hsa-miR-548k				-0.04	-0.19	N/A
IFIT5	ENST00000371795.4	interferon-induced protein with tetratricopeptide repeats 5	160	1	0	0	1	1	hsa-miR-548k				-0.04	-0.04	N/A
EMC8	ENST00000253457.3	ER membrane protein complex subunit 8	975	3	0	1	2	1	hsa-miR-548k				-0.04	-0.18	N/A
NMD3	ENST00000351193.2	NMD3 ribosome export adaptor	717	1	0	0	1	1	hsa-miR-548k				-0.04	-0.04	N/A
ZBTB21	ENST00000398505.3	zinc finger and BTB domain containing 21	802	4	1	1	2	1	hsa-miR-548k				-0.04	-0.07	N/A
GZF1	ENST00000338121.5	GDNF-inducible zinc finger protein 1	252	2	1	0	1	2	hsa-miR-548k				-0.04	-0.04	N/A
SLC23A2	ENST00000338244.1	solute carrier family 23 (ascorbic acid transporter), member 2	121	4	0	2	2	1	hsa-miR-548k				-0.04	-0.06	N/A
MARCH6	ENST00000274140.5	membrane-associated ring finger (C3HC4) 6, E3 ubiquitin protein ligase	14086	5	2	1	2	0	hsa-miR-548k				-0.04	-0.14	N/A
HAUS6	ENST00000380502.3	HAUS augmin-like complex, subunit 6	24	2	0	2	0	1	hsa-miR-548k				-0.04	-0.04	N/A
CLOCK	ENST00000309964.4	clock circadian regulator	86	3	0	1	2	6	hsa-miR-548k				-0.04	-0.04	N/A
NEU3	ENST00000532963.1	sialidase 3 (membrane sialidase)	243	2	0	1	1	0	hsa-miR-548k				-0.04	-0.04	N/A
NFAT5	ENST00000354436.2	nuclear factor of activated T-cells 5, tonicity-responsive	128	5	1	0	4	5	hsa-miR-548k				-0.04	-0.07	N/A
TAF9B	ENST00000341864.5	TAF9B RNA polymerase II, TATA box binding protein (TBP)-associated factor, 31kDa	19	1	0	0	1	1	hsa-miR-548k				-0.04	-0.04	N/A
FYCO1	ENST00000296137.2	FYVE and coiled-coil domain containing 1	91	2	1	0	1	0	hsa-miR-548k				-0.04	-0.04	N/A
B3GNT5	ENST00000326505.3	UDP-GlcNAc:betaGal beta-1,3-N-acetylglucosaminyltransferase 5	57	1	0	0	1	1	hsa-miR-548k				-0.04	-0.04	N/A
GCSAML	ENST00000366488.4	germinal center-associated, signaling and motility-like	5	1	0	1	0	1	hsa-miR-548k				-0.04	-0.04	N/A
EBLN2	ENST00000533473.1	endogenous Bornavirus-like nucleoprotein 2	5	1	0	1	0	0	hsa-miR-548k				-0.04	-0.04	N/A
NCMAP	ENST00000374392.2	noncompact myelin associated protein	17	1	0	1	0	0	hsa-miR-548k				-0.04	-0.14	N/A
GIMAP1	ENST00000307194.5	GTPase, IMAP family member 1	5	1	0	0	1	1	hsa-miR-548k				-0.04	-0.04	N/A
FAM134B	ENST00000399793.2	family with sequence similarity 134, member B	102	1	0	0	1	0	hsa-miR-548k				-0.04	-0.04	N/A
SMYD4	ENST00000305513.7	SET and MYND domain containing 4	53	1	0	1	0	0	hsa-miR-548k				-0.04	-0.04	N/A
PFKM	ENST00000312352.7	phosphofructokinase, muscle	7010	1	0	0	1	1	hsa-miR-548k				-0.04	-0.05	N/A
CDR2	ENST00000268383.2	cerebellar degeneration-related protein 2, 62kDa	70	1	0	0	1	0	hsa-miR-548k				-0.04	-0.04	N/A
FNBP4	ENST00000263773.5	formin binding protein 4	91	1	0	1	0	0	hsa-miR-548k				-0.04	-0.04	N/A
ERO1L	ENST00000395686.3	ERO1-like (S. cerevisiae)	1333	2	0	0	2	5	hsa-miR-548k				-0.04	-0.04	N/A
L3MBTL3	ENST00000529410.1	l(3)mbt-like 3 (Drosophila)	60	1	0	1	0	3	hsa-miR-548k				-0.04	-0.05	N/A
PLEKHG3	ENST00000247226.7	pleckstrin homology domain containing, family G (with RhoGef domain) member 3	97	1	0	1	0	0	hsa-miR-548k				-0.04	-0.06	N/A
LCOR	ENST00000371103.3	ligand dependent nuclear receptor corepressor	94	3	0	1	2	5	hsa-miR-548k				-0.04	-0.04	N/A
TRIOBP	ENST00000406386.3	TRIO and F-actin binding protein	1545	1	0	0	1	0	hsa-miR-548k				-0.04	-0.04	N/A
GGA2	ENST00000309859.4	golgi-associated, gamma adaptin ear containing, ARF binding protein 2	645	2	0	2	0	2	hsa-miR-548k				-0.04	-0.11	N/A
FAM126A	ENST00000409923.1	family with sequence similarity 126, member A	241	4	2	1	1	2	hsa-miR-548k				-0.04	-0.29	N/A
DGKH	ENST00000261491.5	diacylglycerol kinase, eta	46	3	0	3	0	6	hsa-miR-548k				-0.04	-0.06	N/A
RAD23B	ENST00000358015.3	RAD23 homolog B (S. cerevisiae)	1012	1	0	1	0	0	hsa-miR-548k				-0.04	-0.05	N/A
GNL3L	ENST00000336470.4	guanine nucleotide binding protein-like 3 (nucleolar)-like	151	1	1	0	0	5	hsa-miR-548k				-0.04	-0.11	N/A
UBQLN2	ENST00000338222.5	ubiquilin 2	70	2	0	0	2	2	hsa-miR-548k				-0.04	-0.07	N/A
PAPOLB	ENST00000404991.1	poly(A) polymerase beta (testis specific)	5	1	0	0	1	1	hsa-miR-548k				-0.04	-0.04	N/A
MAP1LC3B	ENST00000268607.5	microtubule-associated protein 1 light chain 3 beta	18	1	0	1	0	1	hsa-miR-548k				-0.04	-0.1	N/A
ADIPOQ	ENST00000412955.2	adiponectin, C1Q and collagen domain containing	5	1	0	0	1	1	hsa-miR-548k				-0.04	-0.04	N/A
POLR3G	ENST00000504930.1	polymerase (RNA) III (DNA directed) polypeptide G (32kD)	67	1	0	0	1	1	hsa-miR-548k				-0.04	-0.04	N/A
RCAN2	ENST00000330430.6	regulator of calcineurin 2	32	2	0	1	1	0	hsa-miR-548k				-0.04	-0.04	N/A
HIPK2	ENST00000406875.3	homeodomain interacting protein kinase 2	48	2	0	2	0	3	hsa-miR-548k				-0.04	-0.04	N/A
GPR37	ENST00000303921.2	G protein-coupled receptor 37 (endothelin receptor type B-like)	395	1	0	1	0	4	hsa-miR-548k				-0.04	-0.11	N/A
CAMSAP2	ENST00000358823.2	calmodulin regulated spectrin-associated protein family, member 2	235	2	0	1	1	0	hsa-miR-548k				-0.04	-0.05	N/A
ERCC6L	ENST00000373657.1	excision repair cross-complementing rodent repair deficiency, complementation group 6-like	82	1	0	0	1	1	hsa-miR-548k				-0.04	-0.05	N/A
SGTB	ENST00000381007.4	small glutamine-rich tetratricopeptide repeat (TPR)-containing, beta	205	1	0	0	1	2	hsa-miR-548k				-0.04	-0.04	N/A
RNF141	ENST00000265981.2	ring finger protein 141	345	1	0	0	1	0	hsa-miR-548k				-0.04	-0.04	N/A
GSK3B	ENST00000264235.8	glycogen synthase kinase 3 beta	498	2	1	0	1	1	hsa-miR-548k				-0.04	-0.05	N/A
MED13	ENST00000397786.2	mediator complex subunit 13	561	3	0	2	1	1	hsa-miR-548k				-0.04	-0.06	N/A
[truncated: 2,608 more rows]
