# Supplementary material for: Differential microRNA profiling of the Marshallese population in Arkansas reveals a higher association with chronic diseases
Source: PLoS One. 2025 Aug 11;20(8):e0329321. doi: 10.1371/journal.pone.0329321 (PMC12338811; doi:10.1371/journal.pone.0329321)
Supplement: S2 Data — (XLSX) [file pone.0329321.s006.xlsx]

## Sheet: TargetScanHuman_8.0
TargetScan8.0__miR-496.Human.predicted_targets
Target gene	Representative transcript	Gene name	3P-seq tags + 5	Conserved sites total	Conserved 8mer sites	Conserved 7mer-m8 sites	Conserved 7mer-A1 sites	Poorly conserved sites total	Poorly conserved 8mer sites	Poorly conserved 7mer-m8 sites	Poorly conserved 7mer-A1 sites	6mer sites	Representative miRNA	Predicted occupancy (low miRNA)	Predicted occupancy (high miRNA)	Predicted occupancy (transfected miRNA)	Cumulative weighted context++ score	Total context++ score	Aggregate PCT	Previous TargetScan publication(s)
FAM214A	ENST00000261844.7	family with sequence similarity 214, member A	62	1	1	0	0	0	0	0	0	0	hsa-miR-496	0.0533	0.3391	1.3697	-0.61	-0.61	N/A	2009, 2011
SDHC	ENST00000367975.2	succinate dehydrogenase complex, subunit C, integral membrane protein, 15kDa	172	1	1	0	0	0	0	0	0	1	hsa-miR-496	0.0326	0.1996	0.6482	-0.61	-0.67	N/A	NULL
TMEM200A	ENST00000296978.3	transmembrane protein 200A	1609	1	1	0	0	1	1	0	0	1	hsa-miR-496	0.0483	0.3122	1.2507	-0.56	-0.59	N/A	NULL
PPP6C	ENST00000373547.4	protein phosphatase 6, catalytic subunit	346	1	1	0	0	2	0	1	1	0	hsa-miR-496	0.0342	0.2232	0.925	-0.54	-0.62	N/A	2007
PSMD10	ENST00000372296.1	proteasome (prosome, macropain) 26S subunit, non-ATPase, 10	44	1	1	0	0	0	0	0	0	0	hsa-miR-496	0.0246	0.1583	0.6036	-0.49	-0.49	N/A	NULL
PRKACB	ENST00000370689.2	protein kinase, cAMP-dependent, catalytic, beta	344	1	1	0	0	1	0	1	0	0	hsa-miR-496	0.0609	0.359	1.1729	-0.46	-0.46	N/A	NULL
RAP2C	ENST00000342983.2	RAP2C, member of RAS oncogene family	604	1	1	0	0	0	0	0	0	0	hsa-miR-496	0.0228	0.1531	0.7128	-0.45	-0.45	N/A	NULL
VSIG1	ENST00000415430.3	V-set and immunoglobulin domain containing 1	5	1	1	0	0	0	0	0	0	0	hsa-miR-496	0.0643	0.3404	0.8388	-0.43	-0.43	N/A	2009, 2011
ZNF397	ENST00000330501.7	zinc finger protein 397	59	1	1	0	0	2	0	2	0	1	hsa-miR-496	0.0275	0.1924	1.0427	-0.41	-0.57	N/A	2011
CECR6	ENST00000399875.1	cat eye syndrome chromosome region, candidate 6	5	2	2	0	0	0	0	0	0	0	hsa-miR-496	0.0508	0.331	1.3465	-0.4	-0.4	N/A	2007, 2009, 2011
GPRIN3	ENST00000609438.1	GPRIN family member 3	213	1	1	0	0	1	1	0	0	2	hsa-miR-496	0.0805	0.471	1.6232	-0.38	-0.42	N/A	NULL
PARP6	ENST00000260376.7	poly (ADP-ribose) polymerase family, member 6	867	1	1	0	0	0	0	0	0	0	hsa-miR-496	0.0378	0.225	0.6821	-0.36	-0.36	N/A	NULL
TNFRSF10D	ENST00000312584.3	tumor necrosis factor receptor superfamily, member 10d, decoy with truncated death domain	161	1	1	0	0	0	0	0	0	0	hsa-miR-496	0.0146	0.0986	0.4514	-0.36	-0.36	N/A	2009, 2011
CT62	ENST00000566432.1	cancer/testis antigen 62	5	1	1	0	0	0	0	0	0	0	hsa-miR-496	0.0399	0.2351	0.6943	-0.35	-0.35	N/A	2009, 2011
SEPHS1	ENST00000545675.1	selenophosphate synthetase 1	281	1	1	0	0	0	0	0	0	0	hsa-miR-496	0.0572	0.3032	0.7319	-0.35	-0.38	N/A	NULL
ATAD1	ENST00000308448.7	ATPase family, AAA domain containing 1	276	1	1	0	0	0	0	0	0	1	hsa-miR-496	0.0286	0.1809	0.6925	-0.33	-0.45	N/A	2007, 2009, 2011
TMCC1	ENST00000432054.2	transmembrane and coiled-coil domain family 1	97	1	1	0	0	1	0	0	1	0	hsa-miR-496	0.0336	0.2112	0.7834	-0.33	-0.34	N/A	2007, 2009, 2011
HNRNPA1	ENST00000546500.1	heterogeneous nuclear ribonucleoprotein A1	2079	1	1	0	0	0	0	0	0	0	hsa-miR-496	0.0161	0.1085	0.4969	-0.33	-0.33	N/A	2007, 2009, 2011
TMEM156	ENST00000381938.3	transmembrane protein 156	15	1	1	0	0	0	0	0	0	0	hsa-miR-496	0.0224	0.1463	0.5893	-0.32	-0.32	N/A	NULL
ARL2BP	ENST00000219204.3	ADP-ribosylation factor-like 2 binding protein	450	1	1	0	0	0	0	0	0	0	hsa-miR-496	0.0212	0.1397	0.5824	-0.32	-0.33	N/A	2009, 2011
DRAM1	ENST00000258534.8	DNA-damage regulated autophagy modulator 1	4884	1	1	0	0	0	0	0	0	1	hsa-miR-496	0.0204	0.1396	0.6723	-0.31	-0.35	N/A	2009, 2011
LRP12	ENST00000424843.2	low density lipoprotein receptor-related protein 12	378	1	0	1	0	1	0	0	1	0	hsa-miR-496	0.0316	0.2108	0.9549	-0.31	-0.31	N/A	NULL
MINA	ENST00000333396.7	MYC induced nuclear antigen	209	1	1	0	0	0	0	0	0	0	hsa-miR-496	0.0213	0.1438	0.684	-0.3	-0.35	N/A	2009, 2011
CALCRL	ENST00000392370.3	calcitonin receptor-like	18	1	0	1	0	2	0	1	1	0	hsa-miR-496	0.0245	0.1699	0.9111	-0.29	-0.33	N/A	NULL
GRAMD3	ENST00000285689.3	GRAM domain containing 3	232	1	1	0	0	0	0	0	0	0	hsa-miR-496	0.0278	0.1735	0.6513	-0.29	-0.46	N/A	2009, 2011
MS4A7	ENST00000358246.1	membrane-spanning 4-domains, subfamily A, member 7	5	1	1	0	0	0	0	0	0	0	hsa-miR-496	0.0141	0.0959	0.4393	-0.28	-0.28	N/A	2011
CNOT2	ENST00000229195.3	CCR4-NOT transcription complex, subunit 2	1189	1	1	0	0	1	0	1	0	0	hsa-miR-496	0.0173	0.1154	0.4924	-0.28	-0.35	N/A	2007, 2009, 2011
CCNT2	ENST00000295238.6	cyclin T2	381	1	1	0	0	1	0	0	1	2	hsa-miR-496	0.0381	0.256	1.213	-0.28	-0.34	N/A	2007, 2009, 2011
ZNF365	ENST00000395254.3	zinc finger protein 365	173	1	1	0	0	0	0	0	0	1	hsa-miR-496	0.0207	0.1388	0.6268	-0.28	-0.28	N/A	2007, 2009, 2011
SLC35A3	ENST00000465289.1	solute carrier family 35 (UDP-N-acetylglucosamine (UDP-GlcNAc) transporter), member A3	191	1	1	0	0	0	0	0	0	0	hsa-miR-496	0.0277	0.174	0.6694	-0.28	-0.4	N/A	NULL
STAT5B	ENST00000293328.3	signal transducer and activator of transcription 5B	329	1	1	0	0	0	0	0	0	0	hsa-miR-496	0.0212	0.1397	0.5844	-0.28	-0.28	N/A	2011
MBNL1	ENST00000357472.3	muscleblind-like splicing regulator 1	135	1	1	0	0	1	0	0	1	0	hsa-miR-496	0.0339	0.2225	0.9283	-0.25	-0.26	N/A	2007, 2009, 2011
CDH2	ENST00000269141.3	cadherin 2, type 1, N-cadherin (neuronal)	1230	1	1	0	0	0	0	0	0	0	hsa-miR-496	0.0205	0.1354	0.5761	-0.25	-0.27	N/A	2007, 2009, 2011
UBFD1	ENST00000395878.3	ubiquitin family domain containing 1	6826	1	0	1	0	1	0	1	0	0	hsa-miR-496	0.0172	0.1193	0.6176	-0.25	-0.26	N/A	2007, 2009, 2011
RANBP9	ENST00000011619.3	RAN binding protein 9	885	1	1	0	0	0	0	0	0	0	hsa-miR-496	0.0104	0.0724	0.3655	-0.25	-0.25	N/A	2007, 2009, 2011
VWC2	ENST00000340652.4	von Willebrand factor C domain containing 2	5	1	1	0	0	1	0	0	1	2	hsa-miR-496	0.0579	0.3826	1.6928	-0.24	-0.24	N/A	NULL
SRF	ENST00000265354.4	serum response factor (c-fos serum response element-binding transcription factor)	596	1	0	1	0	0	0	0	0	0	hsa-miR-496	0.0162	0.1081	0.4614	-0.23	-0.25	N/A	2007, 2009, 2011
CPED1	ENST00000310396.5	cadherin-like and PC-esterase domain containing 1	77	1	0	1	0	0	0	0	0	1	hsa-miR-496	0.0191	0.1298	0.6275	-0.23	-0.23	N/A	2009, 2011
PRKCI	ENST00000295797.4	protein kinase C, iota	103	1	1	0	0	0	0	0	0	1	hsa-miR-496	0.035	0.2376	1.1583	-0.22	-0.23	N/A	NULL
ELMO2	ENST00000290246.6	engulfment and cell motility 2	22	1	0	1	0	0	0	0	0	0	hsa-miR-496	0.0123	0.084	0.4039	-0.22	-0.22	N/A	2007, 2009, 2011
ATP2A2	ENST00000395494.2	ATPase, Ca++ transporting, cardiac muscle, slow twitch 2	2042	1	1	0	0	0	0	0	0	1	hsa-miR-496	0.0348	0.2273	0.986	-0.22	-0.22	N/A	2007, 2011
SAMD5	ENST00000367474.1	sterile alpha motif domain containing 5	28	1	1	0	0	0	0	0	0	0	hsa-miR-496	0.0213	0.1409	0.6063	-0.22	-0.22	N/A	2009, 2011
KCMF1	ENST00000409785.4	potassium channel modulatory factor 1	1285	1	0	1	0	1	0	1	0	0	hsa-miR-496	0.0097	0.0678	0.3497	-0.22	-0.26	N/A	2007, 2009, 2011
MGAT2	ENST00000305386.2	mannosyl (alpha-1,6-)-glycoprotein beta-1,2-N-acetylglucosaminyltransferase	1470	1	1	0	0	0	0	0	0	0	hsa-miR-496	0.0151	0.0925	0.3053	-0.21	-0.5	N/A	2007, 2011
PLCXD3	ENST00000377801.3	phosphatidylinositol-specific phospholipase C, X domain containing 3	81	1	1	0	0	0	0	0	0	1	hsa-miR-496	0.032	0.2117	0.9031	-0.21	-0.21	N/A	NULL
CD86	ENST00000330540.2	CD86 molecule	5	1	1	0	0	0	0	0	0	0	hsa-miR-496	0.0194	0.1275	0.5192	-0.21	-0.21	N/A	2009, 2011
RNF214	ENST00000530849.1	ring finger protein 214	271	1	0	0	1	0	0	0	0	1	hsa-miR-496	0.0159	0.1077	0.4917	-0.21	-0.25	N/A	2007
RXFP1	ENST00000307765.5	relaxin/insulin-like family peptide receptor 1	5	1	1	0	0	0	0	0	0	0	hsa-miR-496	0.0174	0.1187	0.5862	-0.2	-0.2	N/A	NULL
BET1L	ENST00000325147.9	Bet1 golgi vesicular membrane trafficking protein-like	702	1	0	1	0	0	0	0	0	0	hsa-miR-496	0.0082	0.0575	0.3107	-0.2	-0.2	N/A	NULL
DCTN3	ENST00000447983.2	dynactin 3 (p22)	1816	1	0	1	0	0	0	0	0	1	hsa-miR-496	0.0219	0.1515	0.7542	-0.2	-0.2	N/A	NULL
HSP90B1	ENST00000299767.5	heat shock protein 90kDa beta (Grp94), member 1	42	1	1	0	0	1	0	0	1	1	hsa-miR-496	0.0189	0.126	0.5678	-0.19	-0.39	N/A	NULL
GATA6	ENST00000269216.3	GATA binding protein 6	691	1	0	1	0	0	0	0	0	0	hsa-miR-496	0.0191	0.131	0.6524	-0.19	-0.2	N/A	NULL
MCM9	ENST00000316316.6	minichromosome maintenance complex component 9	15	1	1	0	0	0	0	0	0	0	hsa-miR-496	0.0137	0.0942	0.4613	-0.19	-0.19	N/A	2011
TMX4	ENST00000246024.2	thioredoxin-related transmembrane protein 4	466	1	1	0	0	0	0	0	0	0	hsa-miR-496	0.0171	0.113	0.4791	-0.19	-0.23	N/A	NULL
ST6GALNAC5	ENST00000477717.1	ST6 (alpha-N-acetyl-neuraminyl-2,3-beta-galactosyl-1,3)-N-acetylgalactosaminide alpha-2,6-sialyltransferase 5	7	1	1	0	0	0	0	0	0	1	hsa-miR-496	0.0232	0.1571	0.7417	-0.18	-0.19	N/A	NULL
RORA	ENST00000335670.6	RAR-related orphan receptor A	102	1	0	1	0	0	0	0	0	1	hsa-miR-496	0.0114	0.0828	0.535	-0.18	-0.22	N/A	2011
KHNYN	ENST00000251343.5	KH and NYN domain containing	421	1	0	1	0	0	0	0	0	1	hsa-miR-496	0.0126	0.0866	0.4283	-0.17	-0.18	N/A	2009, 2011
PAFAH2	ENST00000374282.3	platelet-activating factor acetylhydrolase 2, 40kDa	287	1	0	1	0	0	0	0	0	0	hsa-miR-496	0.0135	0.0931	0.4781	-0.17	-0.19	N/A	2009, 2011
CD2AP	ENST00000359314.5	CD2-associated protein	145	1	1	0	0	0	0	0	0	1	hsa-miR-496	0.0238	0.1653	0.8582	-0.17	-0.18	N/A	2009, 2011
ANO6	ENST00000320560.8	anoctamin 6	2262	1	1	0	0	1	0	1	0	0	hsa-miR-496	0.0278	0.1888	0.8859	-0.17	-0.17	N/A	2009, 2011
SERAC1	ENST00000367102.2	serine active site containing 1	129	1	0	1	0	0	0	0	0	0	hsa-miR-496	0.0178	0.1208	0.5751	-0.17	-0.17	N/A	NULL
PBX3	ENST00000342287.5	pre-B-cell leukemia homeobox 3	1142	1	1	0	0	0	0	0	0	0	hsa-miR-496	0.0119	0.082	0.4114	-0.16	-0.17	N/A	2007, 2009, 2011
CLSPN	ENST00000318121.3	claspin	92	1	1	0	0	0	0	0	0	0	hsa-miR-496	0.0224	0.1424	0.533	-0.16	-0.2	N/A	2011
TCERG1	ENST00000296702.5	transcription elongation regulator 1	152	1	0	0	1	0	0	0	0	1	hsa-miR-496	0.0179	0.1263	0.7099	-0.16	-0.16	N/A	2007
UBXN2A	ENST00000309033.4	UBX domain protein 2A	45	1	1	0	0	0	0	0	0	0	hsa-miR-496	0.0197	0.1254	0.5035	-0.16	-0.31	N/A	NULL
TMEFF2	ENST00000392314.1	transmembrane protein with EGF-like and two follistatin-like domains 2	179	1	1	0	0	0	0	0	0	0	hsa-miR-496	0.0056	0.0384	0.1866	-0.16	-0.5	N/A	2007, 2009, 2011
THRB	ENST00000396671.2	thyroid hormone receptor, beta	55	1	1	0	0	1	0	0	1	0	hsa-miR-496	0.0314	0.1988	0.7585	-0.15	-0.23	N/A	2009, 2011
FOXN2	ENST00000340553.3	forkhead box N2	441	1	0	1	0	0	0	0	0	0	hsa-miR-496	0.0117	0.0823	0.4595	-0.15	-0.15	N/A	2009, 2011
ZNF652	ENST00000362063.2	zinc finger protein 652	33	1	1	0	0	0	0	0	0	1	hsa-miR-496	0.0123	0.0859	0.4574	-0.15	-0.17	N/A	2011
FOSL2	ENST00000379619.1	FOS-like antigen 2	2255	1	0	1	0	2	1	0	1	1	hsa-miR-496	0.0124	0.0882	0.504	-0.15	-0.2	N/A	NULL
POU5F1B	ENST00000465342.2	POU class 5 homeobox 1B	5	1	1	0	0	0	0	0	0	0	hsa-miR-496	0.0176	0.1175	0.5109	-0.15	-0.15	N/A	NULL
TOM1L2	ENST00000581396.1	target of myb1-like 2 (chicken)	35	1	0	1	0	0	0	0	0	1	hsa-miR-496	0.0107	0.0753	0.4166	-0.14	-0.26	N/A	2009, 2011
TGFBR2	ENST00000359013.4	transforming growth factor, beta receptor II (70/80kDa)	2168	1	1	0	0	0	0	0	0	3	hsa-miR-496	0.0184	0.1267	0.6646	-0.14	-0.41	N/A	2009, 2011
FLRT2	ENST00000330753.4	fibronectin leucine rich transmembrane protein 2	73	1	0	1	0	2	1	0	1	0	hsa-miR-496	0.0169	0.1146	0.5568	-0.13	-0.26	N/A	2007, 2009, 2011
MEGF9	ENST00000373930.3	multiple EGF-like-domains 9	689	1	1	0	0	0	0	0	0	0	hsa-miR-496	0.0171	0.1164	0.5545	-0.13	-0.13	N/A	2009, 2011
ZBTB37	ENST00000367701.5	zinc finger and BTB domain containing 37	213	1	1	0	0	3	0	2	1	1	hsa-miR-496	0.05	0.3497	1.929	-0.13	-0.36	N/A	NULL
ATXN1	ENST00000244769.4	ataxin 1	106	1	1	0	0	0	0	0	0	2	hsa-miR-496	0.0223	0.1517	0.7495	-0.12	-0.18	N/A	NULL
NOX5	ENST00000260364.5	NADPH oxidase, EF-hand calcium binding domain 5	5	1	1	0	0	1	1	0	0	0	hsa-miR-496	0.047	0.3101	1.3266	-0.11	-0.11	N/A	NULL
WNT2B	ENST00000369686.5	wingless-type MMTV integration site family, member 2B	5	1	1	0	0	0	0	0	0	0	hsa-miR-496	0.0329	0.2175	0.9564	-0.11	-0.11	N/A	NULL
ZBTB10	ENST00000430430.1	zinc finger and BTB domain containing 10	113	1	1	0	0	1	0	0	1	2	hsa-miR-496	0.0246	0.1718	0.9232	-0.11	-0.16	N/A	NULL
HCN4	ENST00000261917.3	hyperpolarization activated cyclic nucleotide-gated potassium channel 4	19	1	1	0	0	0	0	0	0	1	hsa-miR-496	0.026	0.1705	0.6887	-0.11	-0.12	N/A	2007, 2009, 2011
SBK1	ENST00000341901.4	SH3 domain binding kinase 1	9	1	0	1	0	0	0	0	0	0	hsa-miR-496	0.0123	0.0844	0.4052	-0.11	-0.11	N/A	2007, 2011
NOVA1	ENST00000465357.2	neuro-oncological ventral antigen 1	5	1	0	1	0	0	0	0	0	1	hsa-miR-496	0.0169	0.1194	0.6667	-0.11	-0.11	N/A	2007, 2009
KLF12	ENST00000377669.2	Kruppel-like factor 12	251	1	0	0	1	1	0	0	1	2	hsa-miR-496	0.0421	0.2929	1.5511	-0.1	-0.12	N/A	2007, 2009, 2011
PAPPA	ENST00000328252.3	pregnancy-associated plasma protein A, pappalysin 1	350	1	1	0	0	0	0	0	0	0	hsa-miR-496	0.0175	0.1173	0.53	-0.1	-0.11	N/A	2007, 2009, 2011
MLLT6	ENST00000325718.7	myeloid/lymphoid or mixed-lineage leukemia (trithorax homolog, Drosophila); translocated to, 6	24	1	1	0	0	0	0	0	0	0	hsa-miR-496	0.0087	0.0591	0.2703	-0.1	-0.16	N/A	2011
ARHGEF6	ENST00000370620.1	Rac/Cdc42 guanine nucleotide exchange factor (GEF) 6	15	1	0	1	0	0	0	0	0	0	hsa-miR-496	0.011	0.0765	0.4028	-0.1	-0.13	N/A	2009, 2011
JDP2	ENST00000435893.2	Jun dimerization protein 2	110	1	0	0	1	0	0	0	0	0	hsa-miR-496	0.0115	0.0821	0.4821	-0.09	-0.09	N/A	2011
RER1	ENST00000378512.1	RER1 retention in endoplasmic reticulum 1 homolog (S. cerevisiae)	2954	1	0	1	0	0	0	0	0	0	hsa-miR-496	0.0044	0.031	0.1681	-0.09	-0.17	N/A	2009, 2011
IPO11	ENST00000409534.1	importin 11	202	1	1	0	0	0	0	0	0	2	hsa-miR-496	0.0041	0.0275	0.125	-0.09	-0.57	N/A	NULL
PDE3A	ENST00000359062.3	phosphodiesterase 3A, cGMP-inhibited	1182	1	0	0	1	3	1	0	2	1	hsa-miR-496	0.0261	0.177	0.8613	-0.09	-0.27	N/A	NULL
FGF2	ENST00000264498.3	fibroblast growth factor 2 (basic)	123	1	1	0	0	1	0	1	0	2	hsa-miR-496	0.0226	0.1552	0.7576	-0.09	-0.14	N/A	NULL
SERINC5	ENST00000512721.1	serine incorporator 5	175	1	1	0	0	0	0	0	0	0	hsa-miR-496	0.0249	0.1626	0.6822	-0.08	-0.09	N/A	NULL
PBX1	ENST00000367897.1	pre-B-cell leukemia homeobox 1	18	1	1	0	0	1	0	1	0	1	hsa-miR-496	0.008	0.0576	0.3503	-0.07	-0.29	N/A	2011
TACC1	ENST00000330691.6	transforming, acidic coiled-coil containing protein 1	186	1	0	0	1	1	0	0	1	0	hsa-miR-496	0.0079	0.0553	0.3055	-0.07	-0.28	N/A	2007, 2009, 2011
PGM2L1	ENST00000298198.4	phosphoglucomutase 2-like 1	183	1	1	0	0	0	0	0	0	0	hsa-miR-496	0.0149	0.0931	0.325	-0.07	-0.14	N/A	NULL
HECW1	ENST00000395891.2	HECT, C2 and WW domain containing E3 ubiquitin protein ligase 1	11	1	0	0	1	2	2	0	0	0	hsa-miR-496	0.0239	0.1545	0.6535	-0.07	-0.15	N/A	NULL
INSIG1	ENST00000342407.5		1776	1	0	1	0	1	0	0	1	0	hsa-miR-496	0.0018	0.013	0.0812	-0.07	-0.16	N/A	2009, 2011
CSRNP3	ENST00000314499.7	cysteine-serine-rich nuclear protein 3	24	1	1	0	0	2	0	1	1	0	hsa-miR-496	0.0424	0.284	1.3186	-0.07	-0.07	N/A	2011
RHPN2	ENST00000254260.3	rhophilin, Rho GTPase binding protein 2	5	1	0	0	1	0	0	0	0	0	hsa-miR-496	0.013	0.0902	0.4579	-0.07	-0.07	N/A	2007, 2009, 2011
TMEM245	ENST00000374586.3	transmembrane protein 245	1320	1	1	0	0	1	0	1	0	1	hsa-miR-496	0.0316	0.217	1.1162	-0.06	-0.07	N/A	2011
ZHX3	ENST00000309060.3	zinc fingers and homeoboxes 3	131	1	1	0	0	0	0	0	0	1	hsa-miR-496	0.0164	0.1049	0.416	-0.06	-0.14	N/A	2009, 2011
CAPRIN1	ENST00000341394.4	cell cycle associated protein 1	650	1	0	0	1	0	0	0	0	0	hsa-miR-496	0.0217	0.142	0.5706	-0.06	-0.06	N/A	2011
MYT1L	ENST00000399161.2	myelin transcription factor 1-like	5	1	1	0	0	0	0	0	0	0	hsa-miR-496	0.0252	0.166	0.7015	-0.06	-0.06	N/A	2009, 2011
DSTYK	ENST00000367160.4	dual serine/threonine and tyrosine protein kinase	256	1	1	0	0	1	0	0	1	1	hsa-miR-496	0.0345	0.2349	1.1228	-0.05	-0.05	N/A	2011
PLXNA2	ENST00000367033.3	plexin A2	8	1	1	0	0	1	0	1	0	0	hsa-miR-496	0.0276	0.1812	0.7758	-0.05	-0.05	N/A	2007, 2009, 2011
TBC1D30	ENST00000542120.1	TBC1 domain family, member 30	153	1	1	0	0	1	0	1	0	0	hsa-miR-496	0.0121	0.0779	0.3089	-0.05	-0.14	N/A	2011
LEMD2	ENST00000293760.5	LEM domain containing 2	208	1	0	1	0	0	0	0	0	1	hsa-miR-496	0.0051	0.0368	0.2288	-0.05	-0.1	N/A	2011
PDE7A	ENST00000401827.3	phosphodiesterase 7A	84	1	0	0	1	0	0	0	0	1	hsa-miR-496	0.0081	0.0574	0.3296	-0.04	-0.09	N/A	NULL
CRISPLD1	ENST00000262207.4	cysteine-rich secretory protein LCCL domain containing 1	358	1	0	1	0	0	0	0	0	0	hsa-miR-496	0.0031	0.0228	0.1452	-0.04	-0.05	N/A	2009, 2011
PTPRT	ENST00000373187.1	protein tyrosine phosphatase, receptor type, T	5	1	1	0	0	1	0	0	1	0	hsa-miR-496	0.0394	0.2597	1.0733	-0.04	-0.04	N/A	2011
KIAA1239	ENST00000309447.5	KIAA1239	5	1	0	1	0	0	0	0	0	0	hsa-miR-496	0.0142	0.0981	0.5096	-0.04	-0.04	N/A	2011
KLHL24	ENST00000454652.2	kelch-like family member 24	143	1	1	0	0	0	0	0	0	1	hsa-miR-496	0.0118	0.0828	0.4714	-0.04	-0.09	N/A	2009, 2011
ST8SIA3	ENST00000324000.3	ST8 alpha-N-acetyl-neuraminide alpha-2,8-sialyltransferase 3	5	1	0	1	0	1	0	0	1	0	hsa-miR-496	0.0139	0.0994	0.5864	-0.03	-0.03	N/A	NULL
IRF2BP2	ENST00000366610.3	interferon regulatory factor 2 binding protein 2	8690	1	1	0	0	0	0	0	0	0	hsa-miR-496	0.005	0.0314	0.1206	-0.03	-0.24	N/A	2009, 2011
SGIP1	ENST00000371036.3	SH3-domain GRB2-like (endophilin) interacting protein 1	180	1	1	0	0	2	0	1	1	1	hsa-miR-496	0.0096	0.0652	0.3164	-0.03	-0.31	N/A	NULL
NPAS3	ENST00000346562.2	neuronal PAS domain protein 3	9	1	1	0	0	0	0	0	0	0	hsa-miR-496	0.0188	0.126	0.561	-0.03	-0.03	N/A	2007, 2009, 2011
ANKIB1	ENST00000265742.3	ankyrin repeat and IBR domain containing 1	127	1	1	0	0	0	0	0	0	0	hsa-miR-496	0.0154	0.1082	0.5958	-0.03	-0.03	N/A	2009, 2011
RFX3	ENST00000382004.3	regulatory factor X, 3 (influences HLA class II expression)	37	1	1	0	0	1	0	0	1	1	hsa-miR-496	0.0284	0.1973	1.045	-0.03	-0.04	N/A	NULL
LRIG2	ENST00000361127.5	leucine-rich repeats and immunoglobulin-like domains 2	348	1	1	0	0	0	0	0	0	1	hsa-miR-496	0.0316	0.2141	1.0295	-0.03	-0.03	N/A	NULL
AEBP2	ENST00000266508.9	AE binding protein 2	1228	1	0	1	0	3	0	1	2	0	hsa-miR-496	0.0047	0.0339	0.2099	-0.03	-0.28	N/A	2009, 2011
IGFBP7	ENST00000295666.4	s	1325	1	1	0	0	0	0	0	0	0	hsa-miR-496	0.0018	0.0126	0.0674	-0.03	-0.36	N/A	NULL
G3BP1	ENST00000394123.3	GTPase activating protein (SH3 domain) binding protein 1	688	1	0	1	0	0	0	0	0	0	hsa-miR-496	0.0058	0.0392	0.18	-0.02	-0.08	N/A	NULL
NDST1	ENST00000261797.6	N-deacetylase/N-sulfotransferase (heparan glucosaminyl) 1	13660	1	0	1	0	0	0	0	0	0	hsa-miR-496	0.0095	0.0665	0.3643	-0.02	-0.02	N/A	2009, 2011
PIP5K1C	ENST00000335312.3	phosphatidylinositol-4-phosphate 5-kinase, type I, gamma	13	1	0	1	0	0	0	0	0	0	hsa-miR-496	0.0043	0.0306	0.1892	-0.02	-0.02	N/A	2011
LIMCH1	ENST00000313860.7	LIM and calponin homology domains 1	1058	1	1	0	0	0	0	0	0	1	hsa-miR-496	0.0014	0.0091	0.0385	-0.02	-0.45	N/A	2009, 2011
EPB41L1	ENST00000441639.1	erythrocyte membrane protein band 4.1-like 1	369	1	0	0	1	0	0	0	0	0	hsa-miR-496	0.0025	0.0181	0.1135	-0.02	-0.06	N/A	2009, 2011
CHMP5	ENST00000419016.2	charged multivesicular body protein 5	67	1	0	0	1	0	0	0	0	0	hsa-miR-496	0.0009	0.0066	0.0352	-0.02	-0.16	N/A	2007, 2011
ANKFY1	ENST00000341657.4	ankyrin repeat and FYVE domain containing 1	969	1	0	0	1	0	0	0	0	0	hsa-miR-496	0.0067	0.048	0.2792	-0.02	-0.02	N/A	NULL
GJC1	ENST00000426548.1	gap junction protein, gamma 1, 45kDa	195	1	1	0	0	0	0	0	0	2	hsa-miR-496	0.0073	0.0486	0.2257	-0.02	-0.09	N/A	2009, 2011
FTO	ENST00000471389.1	fat mass and obesity associated	240	1	1	0	0	0	0	0	0	2	hsa-miR-496	0.0048	0.0338	0.212	-0.01	-0.07	N/A	NULL
MECP2	ENST00000303391.6	methyl CpG binding protein 2 (Rett syndrome)	1474	1	1	0	0	0	0	0	0	0	hsa-miR-496	0.004	0.027	0.121	-0.01	-0.08	N/A	NULL
DCTN6	ENST00000221114.3	dynactin 6	745	1	1	0	0	0	0	0	0	0	hsa-miR-496	0.0012	0.0081	0.0339	-0.01	-0.29	N/A	NULL
MLLT1	ENST00000252674.7	myeloid/lymphoid or mixed-lineage leukemia (trithorax homolog, Drosophila); translocated to, 1	33	1	0	1	0	0	0	0	0	0	hsa-miR-496	0.0051	0.0356	0.1977	-0.01	-0.02	N/A	2007, 2009, 2011
COL6A6	ENST00000358511.6	collagen, type VI, alpha 6	5	1	0	0	1	0	0	0	0	0	hsa-miR-496	0.0119	0.0838	0.4648	-0.01	-0.01	N/A	NULL
MRPS25	ENST00000253686.2	mitochondrial ribosomal protein S25	630	1	0	1	0	0	0	0	0	0	hsa-miR-496	0.0012	0.0087	0.0512	-0.01	-0.13	N/A	2009, 2011
FBXO22	ENST00000308275.3	F-box protein 22	1310	1	1	0	0	0	0	0	0	0	hsa-miR-496	0.0008	0.0049	0.0144	-0.01	-0.38	N/A	2011
TRAF7	ENST00000326181.6	TNF receptor-associated factor 7, E3 ubiquitin protein ligase	1505	1	0	1	0	0	0	0	0	0	hsa-miR-496	0.0024	0.0169	0.1057	-0.01	-0.28	N/A	2007, 2009, 2011
SETD9	ENST00000285947.2	SET domain containing 9	45	1	0	0	1	1	0	1	0	0	hsa-miR-496	0.0032	0.0226	0.1394	-0.01	-0.09	N/A	NULL
CYP26B1	ENST00000001146.2	cytochrome P450, family 26, subfamily B, polypeptide 1	1315	1	1	0	0	0	0	0	0	0	hsa-miR-496	0.0004	0.0024	0.0095	0	-0.23	N/A	2007, 2009, 2011
PTPRB	ENST00000334414.6	protein tyrosine phosphatase, receptor type, B	42	1	0	1	0	0	0	0	0	0	hsa-miR-496	0.0027	0.0195	0.1255	0	-0.02	N/A	NULL
RSBN1L	ENST00000334955.8	round spermatid basic protein 1-like	640	1	0	0	1	0	0	0	0	0	hsa-miR-496	0.0013	0.0095	0.0562	0	-0.03	N/A	NULL
DYRK3	ENST00000367108.3	dual-specificity tyrosine-(Y)-phosphorylation regulated kinase 3	173	1	0	1	0	0	0	0	0	1	hsa-miR-496	0.0023	0.017	0.1134	0	-0.04	N/A	NULL
IGSF10	ENST00000282466.3	immunoglobulin superfamily, member 10	191	1	0	1	0	0	0	0	0	0	hsa-miR-496	0.0044	0.032	0.2155	0	-0.08	N/A	NULL
EIF2B2	ENST00000266126.5	eukaryotic translation initiation factor 2B, subunit 2 beta, 39kDa	1210	1	0	1	0	0	0	0	0	2	hsa-miR-496	0.0002	0.0014	0.008	0	-0.22	N/A	NULL
ITCH	ENST00000374864.4	itchy E3 ubiquitin protein ligase	769	1	1	0	0	0	0	0	0	0	hsa-miR-496	0.0021	0.0149	0.1011	0	-0.23	N/A	2011
CTLA4	ENST00000427473.2	cytotoxic T-lymphocyte-associated protein 4	5	1	1	0	0	0	0	0	0	0	hsa-miR-496	0	0.0003	0.0011	0	-0.44	N/A	2009, 2011
GABRB1	ENST00000295454.3	gamma-aminobutyric acid (GABA) A receptor, beta 1	5	1	1	0	0	4	0	2	2	1	hsa-miR-496	0.0001	0.001	0.0047	0	-0.2	N/A	NULL
NDNF	ENST00000379692.4	neuron-derived neurotrophic factor	51	1	1	0	0	0	0	0	0	0	hsa-miR-496	0.0064	0.0459	0.2919	0	-0.13	N/A	NULL
